# Supplementary material for: Novel and reported compensatory mutations in rpoABC genes found in drug resistant tuberculosis outbreaks
Source: Front Microbiol. 2024 Jan 8;14:1265390. doi: 10.3389/fmicb.2023.1265390 (PMC10800992; doi:10.3389/fmicb.2023.1265390)
Supplement: Supplementary file 1 [file Table_1.XLSX]

## Sheet: Table_S1
Table S1. Comprehensive list of the 4309 Mycobacterium tuberculosis clinical isolates, including their isolate id ("isolate"), lineage ("lineage"), phenotypic rifampicin drug susceptibility testing results ("RIF Susceptibility"), mutations in genes rpoA ("rpoA"), rpoB ("rpoB"), and rpoC ("rpoC"). A further column ("Carries previously reported putative compensatory mutation") reports whether each …
isolate	lineage	RIF Susceptibility	rpoA	rpoB	rpoC	Carries previously reported putative compensatory mutation	Carries known compensatory mutation	Carries known non-compensatory mutation	Carries novel putative compensatory mutation	Carries borderline RRDR mutation	Carries non-borderline RRDR mutation
1-0002	2.2.1.1.1	R	none	S450L	V483X, V486A	no	no	no	no	no	yes
1-0004	1.2.2	R	GC-95G	Q980X, S450L	A172V, V1252M	no	no	no	no	no	yes
1-0005	4.2.1.1.1.1.1.1.i1,4.2.1.1.1.1.1.1.i2	R	none	S450L	F831L	no	no	no	yes	no	yes
1-0006	2.2.1.1.1	R	V183G	S450L	none	yes	no	yes	no	no	yes
1-0007	3.1.1.i2	R	none	C-61T, S450L	N698K, V1252L	yes	yes	no	no	no	yes
1-0009	2.2.1.1.1	R	none	S450L	N698S	no	yes	no	no	no	yes
1-0013	3.1.1.i2	R	none	C-61T, S450L	L527V	yes	no	no	no	no	yes
1-0016	2.2.1.1.1	R	none	R552C, S450L	none	no	no	no	no	no	yes
1-0017	2.2.1.1.1	R	none	S450L	I491V	yes	yes	no	no	no	yes
1-0022	1.2.2	R	AG-70A, CG-124C, CGG-84C, TG-74T	A1153V	A172V	no	no	no	no	no	no
1-0024	2.2.1.1.1	R	CGGG-84C, E184D, GCC-63G, TG-74T	S450L	P390X	no	no	no	yes	no	yes
1-0025	3.1	R	CGGG-84C, GC-95G, TG-74T	C-61T, G876X, S450L	W484X	no	no	no	yes	no	yes
1-0026	2.2.1.1.1	R	none	S450L	N698S	no	yes	no	no	no	yes
1-0031	2.2.1.1.1	R	none	S450L	I491V	yes	yes	no	no	no	yes
1-0038	2.2.1.1.1	R	CG-124C, GC-63G, GC-95G	S450L	I491V	yes	yes	no	yes	no	yes
1-0039	2.2.1.1.1	R	none	S450L	V483A	yes	yes	no	no	no	yes
1-0043	3.1.1.i2	S	none	C-61T, D435Y	none	no	no	no	no	yes	no
1-0044	4.2.1.1.1.1.1.1.i1	R	CG-84C, G58S	S450L	V483G	yes	yes	no	no	no	yes
1-0045	2.2.1.1.1	R	CG-124C, CG-84C	S450L	G332S	yes	no	no	no	no	yes
1-0047	3.1.1	R	none	C-61T, Q432P, S672F	N826K	yes	no	no	no	no	yes
1-0048	3	R	none	C-61T, I480V, I491F	none	yes	no	no	no	no	no
1-0050	2.2.1.1.1	R	none	S450L	G332S	yes	no	no	no	no	yes
1-0052	2.2.1.1.1,4.2.1.1.1.1.1.1.i2	R	none	S450L	L516P, P390X	yes	no	yes	no	no	yes
1-0054	2.2.1.1.1	R	none	S450L	I491V	yes	yes	no	no	no	yes
1-0056	2.2.1.1.1	R	E184D	S450L	none	no	no	no	yes	no	yes
1-0057	1.2.2	R	none	H445C	A172V	no	no	no	no	no	yes
1-0059	4	R	GC-63G	D435V	none	no	no	no	yes	no	yes
1-0061	1.1.2	R	none	A-261G, S450L	A172V, P601L	no	no	no	no	no	yes
1-0062	2.2.1.1.1	R	none	S450L	I491V	yes	yes	no	no	no	yes
1-0066	2.2.1.1.1	R	CG-84C, GC-95G	S450L	G332S	yes	no	no	no	no	yes
1-0067	2.2.1.1.1	R	none	S450L, T400A	none	yes	no	no	no	no	yes
1-0070	2.2.1.1	R	none	S450L, T400A	P1006X	yes	no	no	no	no	yes
1-0071	2.2.1.1.1	R	CG-124C, CG-84C, GC-135G, T187A	S450L	none	yes	yes	no	no	no	yes
1-0073	2.2.1.1.1	R	none	S450L	none	no	no	no	no	no	yes
1-0079	1.2.2	R	none	S450L	A172V	no	no	no	no	no	yes
1-0081	2.2.1.1.1,4	R	CG-84C	S450L	I491V	yes	yes	no	no	no	yes
1-0082	2.2.1.1.1	R	none	S450L	I491V	yes	yes	no	no	no	yes
1-0083	4.2.1.1.1.1.1.1.i1	R	none	S450L	D1117G	no	no	no	no	no	yes
1-0084	2.2.1.1.1	R	CG-84C, GC-95G	S450L	G433S	yes	no	yes	no	no	yes
1-0088	2.2.1.1.1	R	none	S450L	D485N	yes	yes	no	no	no	yes
1-0090	4.2.1.2.1.1,4.2.1.1.1.1.1.1.i2	R	none	S450L	I491V	yes	yes	no	no	no	yes
1-0091	2.2.1.1.1	R	none	S450L	E1033A	yes	no	no	no	no	yes
1-0092	2.2.1.1.1	R	none	S450L	V483X	no	no	no	no	no	yes
1-0093	2.2.1.1	R	none	S450L	I491V	yes	yes	no	no	no	yes
1-0101	2.2.1.1.1,4.2.1.1.1.1.1.1.i2	R	none	S450L	A521D	yes	no	yes	no	no	yes
1-0103	3.1	R	none	C-61T, G876X, S450L	R1041P	no	no	no	no	no	yes
1-0106	2.2.1.1.1	R	none	S450L	I491V	yes	yes	no	no	no	yes
1-0107	3.1.1.i1	S	CG-84C	C-61T, H445N, M434I	none	no	no	no	no	yes	yes
1-0108	2.2.1.1.1	R	none	S450L	I491V	yes	yes	no	no	no	yes
1-0109	2.2.1.1.1	R	none	S450L	N698S	no	yes	no	no	no	yes
1-0111	2.2.1.1.1,4.2.1.1.1.1.1.1.i2	R	none	D435V	none	no	no	no	no	no	yes
1-0112	2.2.1.1.1	R	TG-113T	S450L	V483A	yes	yes	no	no	no	yes
1-0114	2.2.1.1.1	R	none	A1075X, S450L	P434S	no	no	no	no	no	yes
1-0115	2.2.1.1.1,4.2.1.1.1.1.1.1.i2	R	none	S450L	I491V	yes	yes	no	no	no	yes
1-0116	2.2.1.1.1	R	none	S450L	none	no	no	no	no	no	yes
1-0123	2.2.1.1.1	R	none	S450L	P1040R	yes	no	no	no	no	yes
1-0124	4.1.i1.1.1	R	none	R785RX, S450L	G594E	no	no	no	no	no	yes
1-0125	2.2.1.1.1,4.2.1.1.1.1.1.1.i2	R	none	S450L	P1040R	yes	no	no	no	no	yes
1-0127	2.2.1.1.1	R	none	S450L	G433S	yes	no	yes	no	no	yes
1-0132	2.2.1.1.1	R	none	S450L	I491V	yes	yes	no	no	no	yes
1-0133	2.2.1,3.1	R	none	C-61T, L452X, S450L	none	no	no	no	no	no	yes
1-0135	2.2.1.1.1	R	none	S450L	G332S	yes	no	no	no	no	yes
1-0137	2.2.1.1.1	R	CG-84C	S450L	G332S	yes	no	no	no	no	yes
1-0138	2.2.1.1,4.2.1.1.1.1.1.1.i2	R	none	S450L	G332S	yes	no	no	no	no	yes
1-0142	4.1.i1.1.1	R	none	G839S, Q432K, T400A	G594E	yes	no	no	no	no	yes
1-0143	2.2.1.1.1,4	R	none	S450L	V483X	no	no	no	no	no	yes
1-0144	4.2.1.1.1.1.1.1.i1	R	none	S450L	none	no	no	no	no	no	yes
1-0146	2.2.1.1.1	R	E184D	S450L	none	no	no	no	yes	no	yes
1-0149	2.2.1.1.1	R	CG-124C, CG-84C, GC-95G	S450L	A521D	yes	no	yes	no	no	yes
1-0150	2.2.1.1.1	R	CG-84C, GC-63G, GC-95G	S450L	P1040R	yes	no	no	yes	no	yes
1-0154	3.1.1	R	none	C-61T, G876X, H445Y	none	no	no	no	no	no	yes
1-0156	4.2.1.1.1.1.1.1.i1	R	GC-95G	S450L	none	no	no	no	no	no	yes
1-0158	2.2.1.1.1	R	V183G	S450L	none	yes	no	yes	no	no	yes
1-0160	3.1.1	S	none	C-61T	none	no	no	no	no	no	no
1-0163	2.2.1.1.1,4.2.1.1.1.1.1.1.i2	R	none	D435V	none	no	no	no	no	no	yes
1-0164	2.2.1.1.1	R	none	S450L	I491V	yes	yes	no	no	no	yes
1-0166	4.2.1.1.1.1.1.1.i2	R	none	S450L, V496A	none	yes	no	no	no	no	yes
1-0169	3.1.1.i2	R	none	C-61T, G876X, S450L	R572C	no	no	no	no	no	yes
1-0172	4	S	none	none	none	no	no	no	no	no	no
1-0173	3.1.1	S	none	C-61T, G876X	none	no	no	no	no	no	no
1-0174	3.1.1.i2	S	none	G876X	E171X, L640R, P678L	no	no	no	no	no	no
1-0175	3.1	S	none	none	none	no	no	no	no	no	no
10011-03	4.2.1.2.1.1.i4.1	S	none	D435Y	none	no	no	no	no	yes	no
10012-03	4.1.i2.2	S	none	none	G594E	no	no	no	no	no	no
10016-05	4.2.1.1.1.1.1.1.i1	S	none	none	none	no	no	no	no	no	no
10054-10	4.2.1.1.1.2.1.1.2	S	none	none	none	no	no	no	no	no	no
10056-06	4	S	none	none	none	no	no	no	no	no	no
10057-10	4.1.i1.1.1.1	S	none	none	G594E	no	no	no	no	no	no
10058-10	3.1.1	S	none	C-61T	none	no	no	no	no	no	no
10091-01	2.2.1.1.1.i3	R	none	none	E1092D	no	no	no	no	no	no
10093-08	4.2.1.1.1.1.1.1.i1	S	none	none	none	no	no	no	no	no	no
10094-12	4.1.i1.1.1.1	S	none	none	G594E	no	no	no	no	no	no
10098-05	4.2.1.1.1.2.1.1.1.1.2	S	none	none	none	no	no	no	no	no	no
10108-01	2.2.1.1.1.i3	R	none	S450L	D485N, E1092D	yes	yes	no	no	no	yes
10108-11	4.2.1.1.1.1.1.1.i1	S	none	none	none	no	no	no	no	no	no
10118-05	4.1.i1.1.1.1	S	none	none	G594E	no	no	no	no	no	no
1014-10	4.1.i1.1.1.1	S	none	none	G594E	no	no	no	no	no	no
10155-09	4.1.i1.1.1.1	S	T-17TA	none	G594E	no	no	no	no	no	no
1016-12	4.2.1.1.2	S	none	none	none	no	no	no	no	no	no
10162-04	3.1.1	S	none	C-61T	D271G	no	no	no	no	no	no
10168-06	4.1.i1.1.1.1	S	none	none	G594E	no	no	no	no	no	no
10205-03	4.2.1.2.1.1.i4.1	S	none	none	none	no	no	no	no	no	no
10206-03	4.2.1.2.1.1.i4.1	S	none	none	none	no	no	no	no	no	no
10207-03	4.2.1.1.1.2.1.1.1.1	S	none	none	none	no	no	no	no	no	no
10212-12	4.1.i1.1.1.1	S	none	none	G594E	no	no	no	no	no	no
10213-12	1.1.1.1.1	S	CG-124C	none	A172V, P601L, R203C	no	no	no	no	no	no
10214-09	4.2.1.1.1.1.1.1.i1	S	none	none	none	no	no	no	no	no	no
10214-12	4.2.1.1.1.1.1.1.i1	S	none	none	none	no	no	no	no	no	no
10229-10	6	S	T271I	E639D, S388L	none	no	no	no	no	no	no
10238-08	4.2.1.2.1.1.i1	S	none	none	A1260G	no	no	no	no	no	no
10239-08	3.1.1	S	none	C-61T	none	no	no	no	no	no	no
10243-09	3.1.1	S	none	C-61T	none	no	no	no	no	no	no
10245-11	1.2.1.1.2	S	none	none	A172V	no	no	no	no	no	no
10256-10	4.2.1.1.1.1.1.1.i1	S	none	none	none	no	no	no	no	no	no
10311-11	4.2.2.1	S	none	none	none	no	no	no	no	no	no
10324-06	4.2.1.1.1.1.1.1.i1	S	none	none	none	no	no	no	no	no	no
10325-06	4.1.i1.1.1.1	S	none	none	G594E	no	no	no	no	no	no
10348-03	4.2.1.2.1.1.i3.1	R	none	S450L	G332R	yes	no	no	no	no	yes
10349-03	4.1	S	none	none	G594E	no	no	no	no	no	no
10353-09	4.2.1.2.1.1.i3.1	S	none	none	none	no	no	no	no	no	no
1036-06	4.2.1.1.1.1.1.1.i1	S	R153W	none	none	no	no	no	no	no	no
10362-05	4.2.1.1.1.1.1.1.i1	S	none	none	none	no	no	no	no	no	no
10363-05	4.1.i1.1.1.1	S	none	none	G594E	no	no	no	no	no	no
10396-11	4.2.1.1.1.2.1.1.1.1.2	S	none	R661Q	none	no	no	no	no	no	no
10410-05	4.2.1.2.1.1.i3.1	S	none	none	none	no	no	no	no	no	no
1042-05	1.1.2	S	none	A-261G	A172V, P601L	no	no	no	no	no	no
1043-05	4.2.1.2.2.1.1	S	none	none	none	no	no	no	no	no	no
1043-09	4.1.i1.1.1.1	S	none	none	G594E	no	no	no	no	no	no
10433-12	2.2.1.1.1.i3	S	none	none	E1092D	no	no	no	no	no	no
10461-10	4.2.1.1.1.1.1.1.i1	S	none	A998V	none	no	no	no	no	no	no
1047-07	2.2.1.1.1	S	none	none	none	no	no	no	no	no	no
10471-07	4.1.i1.1.1.1	S	none	none	G594E	no	no	no	no	no	no
10480-10	4.2.1.2.1.1.i4.1	S	none	none	none	no	no	no	no	no	no
10481-10	4.1.i2.1	S	none	none	G594E	no	no	no	no	no	no
10498-05	4.1.i1.1.1.1	S	none	none	G594E	no	no	no	no	no	no
1050-08	4.2.1.1.1.1.1.1.i1	S	none	none	none	no	no	no	no	no	no
10517-03	4.2.1.1.1.1.1.1.i1	R	none	S450L, T400A	none	yes	no	no	no	no	yes
10527-05	2.2.1.1.1.i3	R	none	I488V, S450L	E1092D	yes	no	no	no	no	yes
10529-05	2.2.1.1.1.i3	R	none	S450L	E1092D, N698S	no	yes	no	no	no	yes
10530-05	2.2.1.1.1.i3	R	none	S450L	E1092D, N698S	no	yes	no	no	no	yes
10531-05	2.2.1.1.1.i3	R	none	S450L	E1092D, N698S	no	yes	no	no	no	yes
10531-09	4.2.2.1	S	none	none	none	no	no	no	no	no	no
10532-05	2.2.1.1.1.i3	R	none	S450L	E1092D	no	no	no	no	no	yes
10533-05	2.2.1.1.1.i3	R	none	I488V, S450L	E1092D	yes	no	no	no	no	yes
10535-06	3.1.1.i1	R	none	C-61T, H723D, S450L	none	no	no	no	no	no	yes
10536-05	2.2.1.1.1.i3	R	none	S450L	E1092D, N698S	no	yes	no	no	no	yes
10539-05	2.2.1.1.1	R	none	S450L	none	no	no	no	no	no	yes
10539-12	4.2.1.1.1.1.1.1.i1	S	none	none	none	no	no	no	no	no	no
10540-05	2.2.1.1.1.i3	R	none	S450L	E1092D, N698S	no	yes	no	no	no	yes
10546-12	4.2.1.2.2.1.1	S	none	none	none	no	no	no	no	no	no
10549-06	4.2.1.2.1.1.i3.1	S	none	none	none	no	no	no	no	no	no
10562-08	4.1.i1.1.1.1	S	none	none	G594E	no	no	no	no	no	no
10564-01	2.2.1.1.1	R	none	L731P, S450L	none	yes	no	no	no	no	yes
10567-10	4.1.i1.1.1.1	S	none	none	G594E	no	no	no	no	no	no
10574-08	4.2.1.1.2	S	none	none	none	no	no	no	no	no	no
10574-09	4	S	none	none	none	no	no	no	no	no	no
10583-07	4.2.1.1.1.1.1.1.i1	S	none	none	none	no	no	no	no	no	no
10584-09	2.2.1.1.1.i3	S	none	none	none	no	no	no	no	no	no
10596-05	4.1.i1.1.1.1	S	none	none	G594E	no	no	no	no	no	no
1062-02	2.2.1.1.1	R	none	H445D	none	no	no	no	no	no	yes
10622-09	4.2.1.1.1.1.1.1.i1	S	none	none	none	no	no	no	no	no	no
10641-08	4.1.i1.1.1.1	S	none	none	G594E	no	no	no	no	no	no
10672-10	4.1.i1.1.1.1	S	none	none	G594E	no	no	no	no	no	no
10701-08	4.2.1.1.1.1.2	S	none	V695L	none	no	no	no	no	no	no
10714-06	4	S	none	none	none	no	no	no	no	no	no
10718-09	4.2.2.2.1	S	none	none	none	no	no	no	no	no	no
10730-04	2.2.1.1.1.i3	R	none	S450L	E1092D, N698S	no	yes	no	no	no	yes
10732-04	2.2.1.1.1.i3	R	none	S450L	E1092D, N698S	no	yes	no	no	no	yes
10734-04	2.2.1.1.1.i3	R	none	S450L	E1092D	no	no	no	no	no	yes
10734-09	4.1.i1.1.1.1	S	none	none	G594E	no	no	no	no	no	no
10735-04	2.2.1.1.1.i3	R	none	S450L	E1092D, N698S	no	yes	no	no	no	yes
10736-04	2.2.1.1.1.i3	R	none	S450L	E1092D	no	no	no	no	no	yes
10738-04	2.2.1.1.1.i3	R	none	E761A, R827C, S450L	E1092D	yes	no	no	no	no	yes
10836-09	2.2.1.1.1	R	none	S450L	L449V	yes	no	yes	no	no	yes
10849-11	2.2.1.1.1	S	none	none	none	no	no	no	no	no	no
10864-08	4.1.i1.1.1.1	S	none	none	G594E	no	no	no	no	no	no
10874-11	4.1.i1.1.1.1	S	none	none	G594E	no	no	no	no	no	no
10932-10	3.1.1	S	none	C-61T	none	no	no	no	no	no	no
10974-11	4.1.i1.1.1.1	S	none	D53N	G594E	no	no	no	no	no	no
1103-06	4	S	none	none	none	no	no	no	no	no	no
11048-07	4.2.1.1.1.2.1.1.1.1.2	S	none	none	none	no	no	no	no	no	no
11056-12	4.2.1.1.1.1.1.1.i1	S	none	none	none	no	no	no	no	no	no
11096-03	4.2.1.1.1.1.1.1.i1	S	none	none	none	no	no	no	no	no	no
11097-03	4.1.i2.2	S	none	none	G594E	no	no	no	no	no	no
1110-07		S	CG-124C	none	none	no	no	no	no	no	no
11135-07	1.1.2	S	none	none	A172V, P601L	no	no	no	no	no	no
11156-07	2.2.1.1.1.i3	S	none	none	E1092D	no	no	no	no	no	no
11198-11	4.1.i1.1.1.1	S	none	none	G594E	no	no	no	no	no	no
11219-12	4.2.2.1	S	none	none	none	no	no	no	no	no	no
11233-10	4.1.i1.1.1.1	S	none	E639Q	G594E, Q262R	no	no	no	no	no	no
11244-08	4.1.i1.1.1.1	S	none	none	G594E	no	no	no	no	no	no
11306-09	4.1.i1.1.1.1	S	none	none	G594E	no	no	no	no	no	no
1131-10	4.1.i1.1.1.1	S	none	none	G594E	no	no	no	no	no	no
11331-06	4.2.1.2.1.1.i2	S	none	none	none	no	no	no	no	no	no
11361-03	4.1.i1.1.1.1	R	none	S431SH	G594E	no	no	no	no	no	yes
11362-03	4.2.1.1.1.1.1.1.i1	R	none	K1102T, S450W	H748P	yes	no	no	no	no	yes
11365-03	2.2.1.1.1.i3	R	none	S450L	E1092D, N698S	no	yes	no	no	no	yes
11366-03	2.2.1.1.1.i3	R	none	S450L	E1092D, L516P	yes	no	yes	no	no	yes
11368-07	4.2.2.1	S	none	none	E932K	no	no	no	no	no	no
1137-10	4.2.1.1.1.1.1.1.i1	S	none	none	T227I	no	no	no	no	no	no
11372-03	2.2.1.1.1.i3	R	none	S450L	E1092D, N698S	no	yes	no	no	no	yes
11404-09	4.1.i1.1.1.1	S	none	none	G594E	no	no	no	no	no	no
11406-08	1.2.1.1.1	S	none	none	A172V	no	no	no	no	no	no
11429-10	4.2.1.1.1.1.1.1.i1	S	none	none	none	no	no	no	no	no	no
11430-10	4.2.1.2.1.1.i2	S	none	none	none	no	no	no	no	no	no
11467-12	6	S	none	E639D, S388L, T350I	none	no	no	no	no	no	no
11468-12	4.2.1.1.1.1.1.1.i1	S	none	none	none	no	no	no	no	no	no
11493-10	4.2.1.2.1.1.i4.2	S	none	none	R173Q	no	no	no	no	no	no
11494-10	4.1.i1.1.1.1	S	none	none	G594E	no	no	no	no	no	no
11535-12	4.1.i2.1	S	none	none	G594E	no	no	no	no	no	no
11582-07	4.2.1.2.2.2	S	none	none	none	no	no	no	no	no	no
11583-07	4.2.1.1.1.1.1.1.i1	S	none	none	none	no	no	no	no	no	no
11584-07	3.1.1	S	none	C-61T	none	no	no	no	no	no	no
11586-07	4.1.i1.1.1.1	S	none	none	G594E	no	no	no	no	no	no
116-04	2.2.1.1.1.i3	S	none	H445Y, Q429H	E1092D	no	no	no	no	no	yes
1160-05	4.2.1.2.1.1.i4.1	S	none	none	none	no	no	no	no	no	no
11612-12	2.2.1.1.1.i3	S	none	none	E1092D	no	no	no	no	no	no
11613-12	4.2.1.1.1.1.1.1.i1	S	none	none	none	no	no	no	no	no	no
11620-08	4	S	none	none	none	no	no	no	no	no	no
11626-12	4.1.i1.1.1.1	S	none	none	G594E	no	no	no	no	no	no
11629-12		S	none	none	none	no	no	no	no	no	no
1166-12	4.2.1.1.1.1.1.1.i1	S	none	none	none	no	no	no	no	no	no
11664-11	2.2.1.1.1	S	none	none	none	no	no	no	no	no	no
11665-11	4.2.1.1.1.1.1.1.i1	S	none	none	none	no	no	no	no	no	no
117-04	2.2.1.1.1.i3	R	none	S450L	E1092D, N698S	no	yes	no	no	no	yes
11753-11	4.1.i1.1.1.1	S	none	none	G594E	no	no	no	no	no	no
11760-08	4.2.1.1.1.1.1.1.i1	S	none	none	none	no	no	no	no	no	no
118-04	2.2.1.1.1.i3	R	none	S450L	E1092D, N698S	no	yes	no	no	no	yes
1180-10	4.2.1.1.1.1.1.1.i1	S	none	none	none	no	no	no	no	no	no
11818-03	4.1.i1.1.1.1	S	none	none	D907G, G594E	no	no	no	no	no	no
11821-03	5	S	none	none	none	no	no	no	no	no	no
11822-03	4.1.i1.1.1.1	S	none	none	G594E	no	no	no	no	no	no
1185-09	4.1.i1.1.1.1	S	none	none	G594E	no	no	no	no	no	no
11857-07	4.2.1.1.1.1.1.1.i1	S	none	none	none	no	no	no	no	no	no
11858-07	4.1.i1.2.1	S	none	none	G594E	no	no	no	no	no	no
11859-07	4.2.1.1.1.1.1.1.i1	S	none	none	none	no	no	no	no	no	no
1186-09	1.2.2.1	S	none	none	A172V	no	no	no	no	no	no
1186-11	4.1.i1.1.1.1	S	none	none	G594E	no	no	no	no	no	no
1188-11	4.1.i1.2.1	S	none	none	G594E	no	no	no	no	no	no
119-04	2.2.1.1.1.i3	R	none	H445R, H445Y, Q429H	E1092D	no	no	no	no	no	yes
11931-10	4.2.1.1.2	S	G-68A	none	none	no	no	no	no	no	no
11933-08	4.2.1.2.1.1.i3.2	S	none	none	none	no	no	no	no	no	no
11935-08	4.1.i1.1.1.1	S	none	none	G594E	no	no	no	no	no	no
1197-11	4.2.1.1.1.1.1.1.i1	S	none	none	P906A	no	no	no	no	no	no
1199-08	4.2.2.2.1	S	none	none	none	no	no	no	no	no	no
120-04	2.2.1.1.1	R	none	S450L, V496A	none	yes	no	no	no	no	yes
12000-10	2.2.1.1.1.i3	S	none	none	E1092D	no	no	no	no	no	no
1203-08	4.1.i1.2.2	S	none	none	G594E	no	no	no	no	no	no
1204-06	4.2.2.1	S	none	none	none	no	no	no	no	no	no
121-04	2.2.1.1.1	R	A180V	S450L	none	yes	no	no	no	no	yes
12114-12	4.2.1.1.1.1.1.1.i1	S	none	none	none	no	no	no	no	no	no
1212-06	4.2.1.1.1.2.1.1.1.1.1	S	none	none	none	no	no	no	no	no	no
12137-12	4.1.i2.1	S	none	none	G594E	no	no	no	no	no	no
1231-05	4.1.i1.1.1.1	S	none	none	G594E	no	no	no	no	no	no
12355-12	4.1.i1.2.1	S	none	S450W	G594E	no	no	no	no	no	yes
1238-02	4.1.i1.1.1.1	R	none	S431SH	G594E	no	no	no	no	no	yes
12397-12	2.2.1.1.1	S	none	none	none	no	no	no	no	no	no
1244-12	1.2.1.1.1	S	none	none	A172V	no	no	no	no	no	no
12657-03	4.1.i2.2	R	none	S450L	G594E, V483A	yes	yes	no	no	no	yes
130-09	4.2.1.1.2	S	none	none	none	no	no	no	no	no	no
1301-05	2.2.1.1.1.i3	R	none	S450L	E1092D	no	no	no	no	no	yes
1310-05	2.2.1.1.1	R	none	S450L	P434A	yes	no	yes	no	no	yes
1311-05	2.2.1.1.1.i3	R	none	S450L	E1092D	no	no	no	no	no	yes
1312-05	2.2.1.1.1.i3	R	none	S450L	E1092D	no	no	no	no	no	yes
1313-05	4.1.i1.1.1.1	R	none	S450W, T-337C	G594E	no	no	no	no	no	yes
1314-05	2.2.1.1.1.i3	R	none	S450L	E1092D, N698S	no	yes	no	no	no	yes
1315-05	2.2.1.1.1.i3	R	none	S450L	E1092D, N698S	no	yes	no	no	no	yes
1319-05	2.2.1.1.1.i3	R	none	F503S, S450L	E1092D	yes	no	no	no	no	yes
1322-04	4.2.1.1.1.1.1.1.i1	S	R153W	none	none	no	no	no	no	no	no
1323-08	4.2.1.1.1.1.1.1.i1	S	none	P682T	none	no	no	no	no	no	no
1324-04	4.2.1.2.2.1.1	R	none	P45S, S450L	none	yes	no	no	no	no	yes
1327-04	6	S	none	E639D, S388L	none	no	no	no	no	no	no
1327-06	4.2.1.1.1.1.1.1.i1	S	none	none	none	no	no	no	no	no	no
1339-07	2.2.1.1.1	S	none	none	none	no	no	no	no	no	no
134-06	4	S	none	none	none	no	no	no	no	no	no
1346-10	4.1.i1.1.1.1	S	none	none	G594E	no	no	no	no	no	no
1346-11	4.2.2.1	S	none	none	none	no	no	no	no	no	no
1355-10	2.2.1.1.1.i3	S	none	none	E1092D	no	no	no	no	no	no
1373-06	2.2.1.1.1.i3	R	none	S450L	E1092D, N826T	no	no	no	no	no	yes
1373-08	3.1.1	S	none	C-61T	none	no	no	no	no	no	no
1380-07	3.1.1.i1	S	none	C-61T	none	no	no	no	no	no	no
1398-07	4.1.i1.2.1,3.1.1.i1	S	E319K	none	G594E	no	no	no	no	no	no
1440-08	4.2.1.1.1.1.1.1.i1	S	none	none	none	no	no	no	no	no	no
1441-09	4.2.1.1.1.2.1.1.1.1.2	S	none	none	none	no	no	no	no	no	no
1447-05	4.2.1.2.1.1.i3.2	S	none	P454L	none	no	no	no	no	no	no
1457-09	4.2.1.1.1.1.1.1.i1	S	none	none	T227I	no	no	no	no	no	no
1465-07	2.2.1.1.1.i3	S	none	none	E1092D	no	no	no	no	no	no
1468-06	4.2.1.1.1.1.1.1.i1	S	none	none	none	no	no	no	no	no	no
1470-06	3.1.1	S	none	C-61T	none	no	no	no	no	no	no
1471-06	4.1.i1.1.1.1	S	none	none	G594E	no	no	no	no	no	no
1476-08	3.1.1	S	none	C-61T	none	no	no	no	no	no	no
1482-07	4.2.1.1.1.1.1.1.i1	S	none	none	T227I	no	no	no	no	no	no
1519-10	4.1.i1.1.1.1	S	none	none	G594E	no	no	no	no	no	no
1520-10	4.1.i1.1.1.1	S	none	none	G594E	no	no	no	no	no	no
1537-06	4.2.1.1.1.1.1.1.i1	S	none	none	none	no	no	no	no	no	no
1553-05	4.2.1.2.1.1.i3.1	S	none	none	none	no	no	no	no	no	no
1560-09	4.1.i1.1.1.1	S	none	none	G594E	no	no	no	no	no	no
1563-10	4.2.1.2.2.1.1	S	none	V1117L	none	no	no	no	no	no	no
1565-10	4.1.i1.1.1.1	S	none	none	G594E	no	no	no	no	no	no
1568-10	4.2.1.2.1.1.i3.1	S	P121R	none	none	no	no	no	no	no	no
1597-04	4.2.1.2.1.1.i4.1	S	none	none	none	no	no	no	no	no	no
1599-04	4.1.i1.1.1.1	R	none	S450L	G594E	no	no	no	no	no	yes
1600-06	2.2.1.1.1.i3	R	none	H445D	E1092D	no	no	no	no	no	yes
1601-06	2.2.1.1.1.i3	R	none	S450L	E1092D, N698S	no	yes	no	no	no	yes
1602-06	2.2.1.1.1.i3	R	C-52CG, G-132C, T-119C	H445Y	E1092D	no	no	no	no	no	yes
1603-06	2.2.1.1.1	R	none	S450L	none	no	no	no	no	no	yes
1616-09	4	S	none	none	none	no	no	no	no	no	no
1616-12	2.2.1.1.1.i3	S	none	none	E1092D	no	no	no	no	no	no
1618-09	4	S	none	none	none	no	no	no	no	no	no
164-10	4.2.1.1.1.1.1.1.i1	S	none	none	none	no	no	no	no	no	no
1654-11	4.2.1.2.1.1	S	none	none	none	no	no	no	no	no	no
1732-05	4.2.1.1.1.2.1.1.1.1.1	S	none	none	none	no	no	no	no	no	no
1733-05	3.1.2	S	none	none	none	no	no	no	no	no	no
1764-05	4.2.1.2.1.1.i4.1	S	none	none	none	no	no	no	no	no	no
1771-06	4.1.i1.1.1.1	S	none	none	G594E	no	no	no	no	no	no
1779-04	4.2.1.1.1.1.1.1.i1	S	none	none	none	no	no	no	no	no	no
1780-04	4.2.1.1.1.1.1.1.i1	S	none	none	none	no	no	no	no	no	no
1783-04	4.1.i2.2	S	none	none	G594E	no	no	no	no	no	no
1831-10	3.1.1	S	none	C-61T	none	no	no	no	no	no	no
1833-10	4.1.i1.1.1.1	S	none	none	G594E	no	no	no	no	no	no
184-09	4.1.i1.1.1.1	S	none	C-73T	G594E	no	no	no	no	no	no
1847-09	4.1.i1.1.1.1	S	none	none	G594E	no	no	no	no	no	no
1877-06	4.2.1.1.1.1.1.1.i1	R	none	G981D	none	no	no	no	no	no	no
1880-09	4.1.i1.1.1.1	S	none	none	G594E	no	no	no	no	no	no
1907-10	3.1.1	S	none	C-61T	none	no	no	no	no	no	no
1927-10	3.1.1	S	none	C-61T, S195R	none	no	no	no	no	no	no
1942-10	4.1.i1.1.1.1	S	none	none	G594E	no	no	no	no	no	no
1956-05	1.1.1.2	S	none	none	A172V, A621T, P601L	no	no	no	no	no	no
1962-11	4.1.i1.1.1.1	S	none	none	G594E	no	no	no	no	no	no
1966-10	6	S	T271I	E639D, S388L	none	no	no	no	no	no	no
1973-10	4.2.1.2.1.1.i2	S	none	none	none	no	no	no	no	no	no
1979-07	4.2.2.1	S	none	none	none	no	no	no	no	no	no
1998-10	4.1.i1.1.1.1	S	none	none	G594E	no	no	no	no	no	no
1999-05	4.2.1.2.1.2	S	none	none	none	no	no	no	no	no	no
2-0002	2.2.1.1.1	R	none	S450L	E1092D, I491V	yes	yes	no	no	no	yes
2-0003	4.2.2.2	R	none	S450L	V483X	no	no	no	no	no	yes
2-0004	2.2.1.1.1	R	none	S450L	E1092D, E1137X	no	no	no	no	no	yes
2-0007	2.2.1.1.1.i3,4	R	none	D435V	none	no	no	no	no	no	yes
2-0009	2.2.1.1.1.i3	S	none	D435Y	E1092D	no	no	no	no	yes	no
2-0013	2.2.1.1.1.i3	R	GC-135G	E481Q, I491F	E1092D	no	no	no	no	no	no
2-0014	2.2.1.1.1.i3	R	none	D435V, H1028Y	E1092D	no	no	no	no	no	yes
2-0015	4.2.2.2	R	none	S450L	V483X	no	no	no	no	no	yes
2-0016	4.2.2.2	R	none	H835R, S450L	none	yes	no	no	no	no	yes
2-0017	4.2.2.2	R	none	S450L	V483X	no	no	no	no	no	yes
2-0018	2.2.1.1.1.i3	R	none	D435V	E1092D	no	no	no	no	no	yes
2-0019	2.2.1.1.1.i3	R	none	A1075X, D435V	E1092D	no	no	no	no	no	yes
2-0020	4.2.2.2	R	none	L862X, S450W	none	no	no	no	no	no	yes
2-0021	4.2.2.2.1	R	none	S450L	V483G	yes	yes	no	no	no	yes
2-0022	4.2.2.2.1	R	none	H835R, S450L	none	yes	no	no	no	no	yes
2-0023	4.2.2.2.1	R	none	S450L	V483G	yes	yes	no	no	no	yes
2-0024	2.2.1.1.1	R	E184D	S450L	none	no	no	no	yes	no	yes
2-0025	2.2.1.1.1.i3	R	none	S450L	E1092D, L516P	yes	no	yes	no	no	yes
2-0028	4.2.2.2.1	R	none	S450L	V483G	yes	yes	no	no	no	yes
2-0029	4.2.2.2.1	R	none	H835R, S450L	none	yes	no	no	no	no	yes
2-0030	2.2.1.1.1	R	none	S450L	none	no	no	no	no	no	yes
2-0031	2.2.1.1.1	R	GC-95G	S450L	none	no	no	no	no	no	yes
2-0032	2.2.1.1.1.i3	R	none	S450L	E1092D, E1137X	no	no	no	no	no	yes
2-0033	4.2.2.2.1	R	none	S450L	V483G	yes	yes	no	no	no	yes
2-0034	2.2.1.1.1.i3	R	CG-84C, GC-135G	S450L	E1092D, V483G	yes	yes	no	no	no	yes
2-0035	4.2.2.2	R	none	S450L	V483X	no	no	no	no	no	yes
2-0037	2.2.1.1.1	R	TG-43T	D435V	none	no	no	no	no	no	yes
2-0038	2.2.1.1.1.i3	R	TG-113T	S450L	E1092D, L516P	yes	no	yes	no	no	yes
2-0039	4.2.2.2.1	R	none	S450L	V483X	no	no	no	no	no	yes
2-0040	2.2.1.1.1.i3	R	none	S450L	E1092D, E1137X	no	no	no	no	no	yes
2-0043	4.1.i1.1.1.1	R	none	S450L	none	no	no	no	no	no	yes
2-0044	4.2.2.2.1	R	none	S450L	V483X	no	no	no	no	no	yes
2-0045	4.2.2.2	R	none	S450L	V483G	yes	yes	no	no	no	yes
2-0048	2.2.1.1.1.i3	R	none	S450L	A85S, E1092D, E1137X, V87A	no	no	no	no	no	yes
2-0049	4.2.2.2.1	R	none	S450L	none	no	no	no	no	no	yes
2-0050	2.2.1.1.1	R	none	S450L, V496A	none	yes	no	no	no	no	yes
2-0051	2.2.1.1.1.i3	S	none	D435Y	E1092D	no	no	no	no	yes	no
2-0052	2.2.1.1.2	R	none	S450L	D485N	yes	yes	no	no	no	yes
2-0053	4.2.2.2	R	none	S450L	V483X	no	no	no	no	no	yes
2-0057	2.2.1.1.1.i3	R	none	S450L	E1092D, K445R	yes	no	no	no	no	yes
2-0058	4.2.2.2	R	none	S450L	V483X	no	no	no	no	no	yes
2-0059	4.2.2.2.2	R	TG-113T	H445L	none	no	no	no	no	yes	no
2-0061	2.2.1.1.1.i3	R	none	S450L	E1092D, V483X	no	no	no	no	no	yes
2-0062	4.2.2.2.1	R	none	S450L	V483A	yes	yes	no	no	no	yes
2-0063	4.2.2.2	R	none	S450X	V483X	no	no	no	no	no	yes
2-0065	2.2.1.1.1.i3	R	none	D435V, S195X	E1092D	no	no	no	no	no	yes
2-0066	2.2.1.1.1	R	E184D	A1075X, S450L	none	no	no	no	yes	no	yes
2-0067	4.2.2.2	R	none	S450L	V483X	no	no	no	no	no	yes
2-0068	2.2.1.1.1	R	CG-124C	D435V	none	no	no	no	no	no	yes
2-0069	4.2.2.2	R	none	S450L	V483X	no	no	no	no	no	yes
2-0071	4.2.2.2.1	R	none	S450L	V483X	no	no	no	no	no	yes
2-0072	2.2.1.1.1.i3	R	none	I488V, S450L	E1092D	yes	no	no	no	no	yes
2-0073	4.2.2.2	R	none	S450L	V483X	no	no	no	no	no	yes
2-0074	4.2.2.2.1	R	none	S450L	V483X	no	no	no	no	no	yes
2-0075	4.2.2.2	R	none	E291X, S450L	V483X	no	no	no	no	no	yes
2-0076	4.2.2.2	R	none	S450L	V483X	no	no	no	no	no	yes
2-0077	2.2.1.1.1.i3	S	CG-131C, TG-113T	none	E1092D	no	no	no	no	no	no
2-0079	4.2.2.2.1	R	none	K840X, S450L, T905X	V483X	no	no	no	no	no	yes
2-0080	4.2.2.2	R	none	D435V	none	no	no	no	no	no	yes
2-0081	4.2.2.2.1	R	none	S450L	V483X	no	no	no	no	no	yes
2-0082	4.2.2.2	R	none	S450L	V483X	no	no	no	no	no	yes
2-0083	4.2.2.2.1	R	none	L452X, S450L	V483X	no	no	no	no	no	yes
2-0084	4.2.2.2.1	R	none	S450L	V483X	no	no	no	no	no	yes
2-0086	2.2.1.1.1	R	none	S450L, V496A	none	yes	no	no	no	no	yes
2-0089	4.2.2.2.1	R	none	S450L	V483X	no	no	no	no	no	yes
2-0091	2.2.1.1.1	R	none	E761X, S450L	L449X	no	no	no	no	no	yes
2-0092	4.2.2.2	R	none	S450L	V483X	no	no	no	no	no	yes
2-0093	2.2.1.1.1.i3	R	none	D435V	E1092D	no	no	no	no	no	yes
2-0096	2.2.1.1.1	R	none	S450L, V496A	none	yes	no	no	no	no	yes
2-0099	4.2.2.2	R	V69X	S450L	V483X	no	no	no	no	no	yes
2-0101	2.2.1.1.1	R	G31A	S450L	none	yes	no	no	no	no	yes
2-0102	2.2.1.1.1	R	none	S450L, V496A	none	yes	no	no	no	no	yes
2-0103	2.2.1.1.1.i3	S	S307X	none	E1092D, E243D	no	no	no	no	no	no
2-0104	4.2.2.2.1	R	none	S450L	V483X	no	no	no	no	no	yes
2-0105	4.2.1.2.1.1.i4.1	S	none	none	none	no	no	no	no	no	no
2-0106	4.2.1.2.1.1.i4,4.2.1.1.1.1.1.1.i2	S	none	none	none	no	no	no	no	no	no
2-0107	4.2.1.2.1.1.i4.1	S	none	none	none	no	no	no	no	no	no
2-0108	4.2.1.1.1.1.1.1.i1	S	none	none	none	no	no	no	no	no	no
2-0109	4.2.1.1.1.1.1.1.i1	S	none	none	none	no	no	no	no	no	no
2-0111	4.2.2.2.1	S	none	S450L	V483G	yes	yes	no	no	no	yes
2-0112	4.2.1.1.1.1.1.1.i1	S	none	none	none	no	no	no	no	no	no
2009-07	4.2.2.2.1	S	none	none	none	no	no	no	no	no	no
2032-05	4.2.1.1.1.2.2.1.1.2	S	none	none	none	no	no	no	no	no	no
2036-05	4.2.1.1.1.1.1.1.i1	S	none	none	none	no	no	no	no	no	no
2043-09	4.1.i1.1.1.1	S	none	none	G594E	no	no	no	no	no	no
2044-09	4.2.1.1.1.1.1.1.i1	S	none	none	none	no	no	no	no	no	no
2063-06	4.2.1.1.1.2.2.1.1.1.1	S	none	none	none	no	no	no	no	no	no
2072-07	2.2.1.1.1.i3	S	none	none	E1092D	no	no	no	no	no	no
2078-12	4.1.i1.2.1	S	none	C-113T	G594E	no	no	no	no	no	no
2087-09	4.2.1.1.1.2.1.1.1.1.1	S	none	none	none	no	no	no	no	no	no
2088-09	4.1.i1.1.1.1	S	none	none	G594E	no	no	no	no	no	no
2093-08	4.1.i1.1.1.1	S	none	none	G594E	no	no	no	no	no	no
2098-12	4.2.2.2.2	S	none	none	none	no	no	no	no	no	no
2106-06	4.2.1.2.1.1.i4.1	R	none	S450L	E1033K	yes	no	no	no	no	yes
2108-10	4.2.1.1.1.1.1.1.i1	S	none	none	none	no	no	no	no	no	no
2110-07	4.2.1.1.1.1.1.1.i1	S	none	none	none	no	no	no	no	no	no
2111-07	4.2.1.1.1.2.1.1.1.1.1	S	none	none	none	no	no	no	no	no	no
2117-06	2.2.1.1.1.i3	R	none	S450L	E1092D, N698S	no	yes	no	no	no	yes
2120-06	2.2.1.1.1.i3	R	none	E761D, H835R, S450L	E1092D	yes	no	no	no	no	yes
2123-06	2.2.1.1.1.i3	R	none	S450L	E1092D	no	no	no	no	no	yes
2126-06	2.2.1.1.1.i3	R	none	S450L	E1092D, V483G	yes	yes	no	no	no	yes
2129-06	2.2.1.1.1.i3	R	none	S450L	E1092D, Q523K	yes	no	yes	no	no	yes
2132-08	4.1.i1.1.1.1	S	none	none	G594E	no	no	no	no	no	no
2134-10	4.1.i1.1.1.1	S	none	none	G594E	no	no	no	no	no	no
2148-08	4.2.1.2.1.1.i4.1	S	none	none	none	no	no	no	no	no	no
2149-05	4.1.i1.1.1.1	S	none	none	G594E	no	no	no	no	no	no
216-12	4.1.i1.1.1.1,4.2.1.2.1.1.i4.1	S	none	none	G594E	no	no	no	no	no	no
2174-08	4.2.1.1.1.1.1.1.i1,4.1.i1.1.1.1	S	none	none	G594E	no	no	no	no	no	no
2180-05	4.2.1.1.1.2.2.1.1.2	S	none	none	none	no	no	no	no	no	no
2210-05	4.2.1.1.1.2.1.1.1.1.1	S	none	none	none	no	no	no	no	no	no
2211-05	1.2.1.1.1	S	none	none	A172V	no	no	no	no	no	no
2250-11	4.2.1.1.2	S	G-68A	none	none	no	no	no	no	no	no
2274-11	4.2.1.1.1.2.2.1.1.1.2	S	none	none	P481T	no	no	no	no	no	no
2279-07	4.2.1.1.1.2.2.1.2	S	none	none	none	no	no	no	no	no	no
2280-07	2.2.1.1.1.i3	S	none	none	E1092D	no	no	no	no	no	no
2291-11	4.2.1.1.1.1.1.1.i1	S	none	none	none	no	no	no	no	no	no
2295-04	2.2.1.1.1.i3	R	none	S450L	E1092D, N698S	no	yes	no	no	no	yes
2296-04	2.2.1.1.1.i3	R	none	S450L	E1092D	no	no	no	no	no	yes
2298-09	1.2.2.1	S	none	none	A172V	no	no	no	no	no	no
2299-04	2.2.1.1.1.i3	R	none	S450L	E1092D, N698S	no	yes	no	no	no	yes
2300-04	2.2.1.1.1.i3	R	none	D435V, R167H	E1092D	no	no	no	no	no	yes
2303-04	2.2.1.1.1.i3	R	none	H445D	E1092D	no	no	no	no	no	yes
2308-08	4.1.i1.1.1.1	S	none	none	G594E	no	no	no	no	no	no
2316-08	4.2.1.1.1.1.1.1.i1	S	none	none	none	no	no	no	no	no	no
2318-12	3.1.1	S	none	C-61T	none	no	no	no	no	no	no
2320-12	4.1.i1.1.1.1	S	none	none	G594E	no	no	no	no	no	no
2323-08	4.1.i1.1.1.1	S	none	none	G594E	no	no	no	no	no	no
2325-10	4.1.i1.1.1.1	S	G-125C	none	G594E	no	no	no	no	no	no
2367-10	3.1.1	S	none	C-61T	none	no	no	no	no	no	no
238-02	4.1.i1.1.1.1,2.2.1.1.1.i3	R	none	S431SH, S450L	E1092D, G594E, N698S	no	yes	no	no	no	yes
2380-07	4.2.2.2.1	S	none	none	none	no	no	no	no	no	no
2381-05	2.2.1.1.1.i3	R	none	S450L	E1092D, N698S	no	yes	no	no	no	yes
2383-05	2.2.1.1.1.i3	R	none	S450L	E1092D	no	no	no	no	no	yes
2383-12	3.1.1.i1	S	none	C-61T	none	no	no	no	no	no	no
2384-05	4.2.1.1.1.1.1.1.i1	R	none	-432-433F, H445Y	none	no	no	no	no	no	yes
2386-05	4.2.1.2.1.1.i4.1	R	none	S450L	none	no	no	no	no	no	yes
2388-11	4.2.2.2.2	S	none	none	none	no	no	no	no	no	no
2388-12	2.2.1.1.1	S	none	none	none	no	no	no	no	no	no
2389-05	2.2.1.1.1.i3	R	none	S450L	E1092D	no	no	no	no	no	yes
2391-05	2.2.1.1.1.i3	R	none	S450L	E1092D, N698S	no	yes	no	no	no	yes
2391-06	2.2.1.1.1.i3	R	none	S450L	E1092D, N698S	no	yes	no	no	no	yes
2392-05	2.2.1.1.1.i3	R	none	S450L	E1092D, G519D	yes	no	yes	no	no	yes
2393-05	2.2.1.1.1.i3	R	none	S450L	E1092D	no	no	no	no	no	yes
2394-06	2.2.1.1.1.i3	R	none	S450L	E1092D, N698S	no	yes	no	no	no	yes
2396-05	4.2.1.2.1.1.i4.1	R	none	S450L	none	no	no	no	no	no	yes
2397-06	2.2.1.1.1	R	none	S450L, T400A	none	yes	no	no	no	no	yes
2398-06	2.2.1.1.1.i3	R	none	I488V, S450L	E1092D	yes	no	no	no	no	yes
2399-06	2.2.1.1.1.i3	R	none	S450L	E1092D	no	no	no	no	no	yes
2402-06	2.2.1.1.1.i3	R	none	S450L	E1092D, G519S	no	no	no	no	no	yes
2412-06	4.2.1.1.1.1.1.1.i1	S	none	none	none	no	no	no	no	no	no
2439-10	4.1.i1.1.1.1	S	none	none	G594E	no	no	no	no	no	no
2441-10	4.2.1.1.1.1.1.1.i1	S	none	none	none	no	no	no	no	no	no
2463-07	4.1.i1.1.1.1	S	none	none	G594E	no	no	no	no	no	no
2464-07	4	S	none	none	none	no	no	no	no	no	no
2466-07	4.1.i1.1.1.1	S	none	none	G594E	no	no	no	no	no	no
2475-06	4.2.1.2.1.1.i2	S	none	none	none	no	no	no	no	no	no
2491-08	3.1.2	S	none	none	none	no	no	no	no	no	no
2499-12	4.1.i1.1.1.1	S	none	none	G594E	no	no	no	no	no	no
2501-08	4.1.i1.1.1.1	S	none	none	G594E	no	no	no	no	no	no
2535-11	4.1.i1.1.1.1	S	none	none	G594E	no	no	no	no	no	no
256-05	3.1.1	S	none	C-61T	none	no	no	no	no	no	no
2564-08	4.2.2.1	S	none	none	none	no	no	no	no	no	no
2566-11	2.2.1.1.1	S	none	none	none	no	no	no	no	no	no
2590-06	4.2.1.2.1.1.i3.1	S	none	none	none	no	no	no	no	no	no
2592-06	4.1.i1.1.1.1	S	none	none	G594E	no	no	no	no	no	no
2594-06	4.2.2.1	S	none	none	S1287*, S1287P	no	no	no	no	no	no
2602-12	4.1.i1.1.1.1	S	none	none	G594E	no	no	no	no	no	no
262-11	4	S	none	none	none	no	no	no	no	no	no
2620-09	3.1.1	S	none	C-61T	none	no	no	no	no	no	no
2637-09	4.2.1.1.1.1.1.1.i1	S	none	none	none	no	no	no	no	no	no
2644-10	4.2.1.2.1.2	S	none	none	none	no	no	no	no	no	no
2645-10	4.2.2.1	S	none	none	none	no	no	no	no	no	no
2649-09	4.1.i1.1.1.1	S	none	none	G594E	no	no	no	no	no	no
2651-10	4.1.i1.1.1.1	S	none	none	G594E	no	no	no	no	no	no
2698-08	3.1.1	S	none	C-61T	none	no	no	no	no	no	no
2707-10	2.2.1.1.1.i3	S	none	none	E1092D	no	no	no	no	no	no
2741-05	4.1.i1.1.1.1	S	none	none	G594E	no	no	no	no	no	no
2758-11	4.2.1.1.2	S	G-68A	none	none	no	no	no	no	no	no
277-12	4.2.1.1.1.2.1.1.1.1.1	S	none	none	none	no	no	no	no	no	no
2772-12	4.1.i1.1.1.1	S	none	none	G594E	no	no	no	no	no	no
2793-05	4.1.i1.1.1.1	S	none	none	G594E	no	no	no	no	no	no
2794-09	4.2.2.2.1	S	none	none	none	no	no	no	no	no	no
2839-11	2.2.1.1.2	R	none	S450L	D485N	yes	yes	no	no	no	yes
2865-11	4.2.1.1.1.1.1.1.i1	S	none	E639G	none	no	no	no	no	no	no
2867-11	4.2.1.2.2.1.1	S	none	none	none	no	no	no	no	no	no
2882-11	2.2.1.1.1.i3	S	none	none	E1092D	no	no	no	no	no	no
2898-12	4.1.i1.1.1.1	S	none	none	G594E	no	no	no	no	no	no
2906-11	3.1.1	S	none	C-286T, C-61T	none	no	no	no	no	no	no
2926-11	4.2.1.2.1.1.i3.2	S	none	none	none	no	no	no	no	no	no
2928-12	4.2.2.2.2	S	none	none	none	no	no	no	no	no	no
2942-12	4.1.i1.1.1.1	S	none	none	G594E, V629M	no	no	no	no	no	no
2943-12	2.2.1.1.1	S	none	none	none	no	no	no	no	no	no
2951-08	4.1.i1.1.1.1	S	none	none	G594E	no	no	no	no	no	no
2976-12	4.1.i1.1.1.1	S	none	none	G594E	no	no	no	no	no	no
2982-11	4.2.1.1.1.1.1.1.i1	S	none	none	none	no	no	no	no	no	no
2987-09	4.1.i1.1.1.1	S	none	none	G594E	no	no	no	no	no	no
2989-06	2.2.1.1.1.i3	R	none	S450L	E1092D, N698S	no	yes	no	no	no	yes
2991-06	4.2.2.2.1	R	none	S450L	V483A	yes	yes	no	no	no	yes
2994-06	2.2.1.1.1.i3	R	none	S450L	E1092D, N698S	no	yes	no	no	no	yes
2997-06	2.2.1.1.1	R	none	S450L	W484G	yes	no	yes	no	no	yes
3-0005	4.2.1.2.1.1.i3.2	R	none	S450L, Y564H	none	no	no	no	yes	no	yes
3-0007	4.2.1.2.1.1.i3.2	S	none	H445C	none	no	no	no	no	no	yes
3-0011	1.2.1.1.1	R	none	S450L	-53-54X, A172V	no	no	no	no	no	yes
3-0017	2.2.1.1.1	R	none	S450L, T905N	none	no	no	no	no	no	yes
3-0024	1.2.1.1	R	none	H445Y, V1096A	A172V, P54X	no	no	no	no	no	yes
3-0026	2.2.1.1.1	R	none	D435V	P682Q	no	no	no	no	no	yes
3-0030	2.2.1.1.1	R	none	S450L	I491V	yes	yes	no	no	no	yes
3-0031	4.2.1.2.1.1.i3.1	R	none	S450L	N698S	no	yes	no	no	no	yes
3-0032	1.2.1.1	S	none	none	-53-54X, A172V, P54X	no	no	no	no	no	no
3-0034	4.2.1.2.1.1.i3.2	R	none	F101LX, H445D	none	no	no	no	no	no	yes
3-0037	2.2.1.1.1	R	none	S450L	Q22R, V431M	yes	no	no	no	no	yes
3-0040	4.1.i1.1.1.1	R	none	H445D	G594E	no	no	no	no	no	yes
3-0041	4.2.1.2.1.1.i3.1	R	none	S450W	N416S, Y979C	yes	no	no	no	no	yes
3-0042	1.2.1.1.1	S	none	L452P	A172V	no	no	no	no	yes	no
3-0044	1.2.1.1	S	none	none	A172V, P54X	no	no	no	no	no	no
3-0048	1.2.1.1.1	S	none	none	A172V, P54X	no	no	no	no	no	no
3-0052	4.2.1.2.2.2	R	none	P45S, S450X	none	yes	no	no	no	no	yes
3-0053	4.2.1.2.1.1.i3.2	R	P25R	S450L	none	no	no	no	no	no	yes
3-0056	4.2.1.1.2	R	G-68A	S450L	L527V	yes	no	no	no	no	yes
3-0058	4.2.1.2.1.1.i3.2	R	none	S450L, Y564H	none	no	no	no	yes	no	yes
3-0062	1.2.1.1	R	none	S441L	A172V	no	no	no	no	no	yes
3-0064	1.2.1.1.1	R	none	S450L	A172V, P54X	no	no	no	no	no	yes
3-0065	1.2.1.1	R	T187A	S450L	A172V, P54X	yes	yes	no	no	no	yes
3-0066	4.2.1.2.1.1.i3.1	R	none	-225-226X, P45S, S450L	none	yes	no	no	no	no	yes
3-0068	4.2.1.1.1.1.1.1.i1	R	none	S450L	none	no	no	no	no	no	yes
3-0070	1.2.1.1.2	S	none	H445L	A172V	no	no	no	no	yes	no
3-0075	1.2.1.1.1	R	none	S450L	A172V, L527V, P54X	yes	no	no	no	no	yes
3-0077	1.2.1.1.1	R	none	D435Y, L430P, S431T	A172V	no	no	no	no	yes	yes
3-0079	1.2.1.1	R	none	S450L	-53-54X, A172V, P54X, V517L	yes	no	yes	no	no	yes
3-0080	4.2.1.2.1.1.i3.2	S	none	none	none	no	no	no	no	no	no
3-0081	4.2.1.2.1.1.i3.1	R	none	S450L	N771D	no	no	no	no	no	yes
3-0083	2.2.1.1.1	R	none	H445D	G388A	yes	no	no	no	no	yes
3-0084	1.2.1.1	R	none	S450L	A172V, P54X	no	no	no	no	no	yes
3-0090	1.2.1.1.2	S	CG-124C	H445S	A172V	no	no	no	no	no	yes
3-0091	1.2.1.1.1	S	none	none	A172V	no	no	no	no	no	no
3-0093	1.2.1.1	R	none	S441L	A172V, P54X	no	no	no	no	no	yes
3-0095	1.2.1.1.1	S	none	none	A172V, P54X	no	no	no	no	no	no
3-0099	4.1.i1.2.1	R	none	S450L	G594E, V1039A	no	no	no	no	no	yes
3-0102	1.2.1.1.1	R	none	S450L	A172V, V1124E	no	no	no	no	no	yes
3-0103	1.2.1.1	S	TG-113T, TG-74T	I491F	A172V, P54X	no	no	no	no	no	no
3-0106	1.2.1.1	S	none	none	A172V	no	no	no	no	no	no
3-0108	1.2.1.1	S	none	none	A172V	no	no	no	no	no	no
3-0109	1.2.1.1	S	none	none	A172V, P54X	no	no	no	no	no	no
3-0110	1.2.1.1,4	S	GC-135G, TG-113T	none	none	no	no	no	no	no	no
3-0124	1.2.1.1.1	R	CG-84C, GC-135G	G178X, S450L, T-314C	A172V	no	no	no	no	no	yes
3003-06	2.2.1.1.1.i3	R	none	S450L	E1092D, N698S	no	yes	no	no	no	yes
3004-06	4	R	none	S450L	W484G	yes	no	yes	no	no	yes
3009-04	2.2.1.1.1.i3	R	none	D435F	E1092D	no	no	no	no	no	yes
3014-04	2.2.1.1.1.i3	R	T181A	S450L	E1092D, G433S	yes	no	yes	no	no	yes
3014-08	4.2.1.1.1.1.1.1.i1	S	none	none	none	no	no	no	no	no	no
3015-05	2.2.1.1.1	S	none	none	none	no	no	no	no	no	no
3015-08	4.1.i1.1.1.1	S	none	none	G594E	no	no	no	no	no	no
3032-06	4.2.1.2.1.1.i1	S	none	none	none	no	no	no	no	no	no
3055-05	4.1.i1.1.1.1	S	none	none	G594E	no	no	no	no	no	no
3064-07	3.1.1	S	none	C-61T	none	no	no	no	no	no	no
3082-05	2.2.1.1.1.i3	R	none	S450L	E1092D	no	no	no	no	no	yes
3083-05	2.2.1.1.1.i3	R	none	S450L	E1092D, N698S	no	yes	no	no	no	yes
3084-05	2.2.1.1.1.i3	R	none	S450L	E1092D, N698S	no	yes	no	no	no	yes
3086-05	2.2.1.1.1.i3	R	none	E761D, S450L	E1092D	yes	no	no	no	no	yes
3087-05	2.2.1.1.1.i3	R	none	S450L	E1092D	no	no	no	no	no	yes
3087-07	4.1.i1.1.1.1	S	none	none	G594E	no	no	no	no	no	no
3088-06	4.2.1.1.1.2.1.1.2	S	none	none	none	no	no	no	no	no	no
3089-05	2.2.1.1.1.i3	R	none	S450L	E1092D	no	no	no	no	no	yes
3109-11	4.2.1.2.1.1.i3.2	S	none	none	none	no	no	no	no	no	no
3151-09	4.1.i1.1.1.1	S	none	none	G594E	no	no	no	no	no	no
3154-04	4.1.i1.1.1.1	S	none	none	G594E	no	no	no	no	no	no
3156-04	4.1.i1.2.1	S	none	none	G594E, I1270S	no	no	no	no	no	no
3158-04	4.2.1.1.1.1.1.1.i1	S	none	none	none	no	no	no	no	no	no
3160-04	6	S	none	E639D, S388L	none	no	no	no	no	no	no
3176-05	4.1.i1.1.1.1	S	none	none	G594E	no	no	no	no	no	no
3176-10	2.2.1.1.1	R	R182L	S450L	none	yes	no	yes	no	no	yes
3222-06	4	S	none	none	none	no	no	no	no	no	no
3223-06	4.2.1.1.1.1.1.1.i1	S	none	none	none	no	no	no	no	no	no
3230-06	4.2.1.2.2.1.1	S	none	none	none	no	no	no	no	no	no
3251-10	4.2.1.1.1.1.1.1.i1	S	none	none	C-41CT	no	no	no	no	no	no
3258-07	4.2.1.2.1.1.i4.1	S	none	none	none	no	no	no	no	no	no
3269-06	4.1.i1.1.1.1	S	none	none	G594E	no	no	no	no	no	no
3270-10	4.2.1.1.1.1.1.1.i2	S	none	none	none	no	no	no	no	no	no
3271-10	4.2.1.1.1.1.1.1.i1	S	none	none	none	no	no	no	no	no	no
3274-11	4.1.i1.1.1.1	S	none	none	G594E	no	no	no	no	no	no
329-09	4.2.1.1.2	S	none	none	none	no	no	no	no	no	no
329-10	4.2.2.2.1	S	none	none	none	no	no	no	no	no	no
3302-10	4.1.i1.1.1.1	S	none	none	G594E	no	no	no	no	no	no
3304-10	4.2.1.2.1.1	S	none	none	none	no	no	no	no	no	no
3305-05	1.1.1.1.1	S	CG-124C	none	A172V, P601L	no	no	no	no	no	no
3306-05	4.1.i1.1.1.1	S	none	none	G594E	no	no	no	no	no	no
3316-05	4.2.1.1.1.1.1.1.i2	S	none	none	none	no	no	no	no	no	no
3323-10	4.1.i1.1.1.1	S	P250L	none	G594E	no	no	no	no	no	no
333-08	4.1.i1.1.1.1	S	none	none	G594E	no	no	no	no	no	no
335-10	4.2.2.1	S	none	none	none	no	no	no	no	no	no
3361-08	1.2.2.1	S	none	none	A172V	no	no	no	no	no	no
3362-12	4.1.i1.1.2	S	none	none	G594E	no	no	no	no	no	no
3363-05	4.1.i1.1.1.1	S	none	none	G594E	no	no	no	no	no	no
3364-09	4.2.1.1.1.1.1.1.i1	S	none	none	none	no	no	no	no	no	no
3373-06	4.2.1.2.2.1.1	S	none	none	none	no	no	no	no	no	no
340-08	3.1.1.i2	S	none	C-61T	none	no	no	no	no	no	no
3417-10	4.1.i1.1.1.1	S	none	none	G594E	no	no	no	no	no	no
3422-09	4.1.i1.1.1.1	S	none	none	G594E, V611F	no	no	no	no	no	no
3431-07	2.2.1.1.1	S	none	none	none	no	no	no	no	no	no
3434-07	4.2.1.1.1.1.1.1.i1	S	none	none	none	no	no	no	no	no	no
3435-06	2.2.1.1.1	S	none	none	none	no	no	no	no	no	no
3437-06	4.1.i1.1.1.1	S	D337Y	none	G594E	no	no	no	no	no	no
3443-08	4.1.i1.1.1.1	S	none	none	G594E	no	no	no	no	no	no
3454-10	2.2.1.1.1	S	none	none	none	no	no	no	no	no	no
3468-05	4.2.1.2.1.2	S	none	none	none	no	no	no	no	no	no
3484-07	4.1.i1.1.1.1	S	none	none	G594E	no	no	no	no	no	no
3491-04	1.1.1.1.2	S	none	none	A172V, P601L	no	no	no	no	no	no
3493-07	4.2.1.1.1.1.1.1.i1	S	none	none	none	no	no	no	no	no	no
3494-04	5	S	none	none	none	no	no	no	no	no	no
3496-04	4.1.i1.1.1.1	S	none	none	G594E	no	no	no	no	no	no
3496-10	4.1.i1.1.1.1	S	none	none	G594E	no	no	no	no	no	no
3497-04	4.2.1.1.1.1.1.1.i1	S	none	none	T958I	no	no	no	no	no	no
3498-11	4.2.1.1.1.1.1.1.i1	S	none	none	none	no	no	no	no	no	no
3501-05	4.1.i1.1.1.1	S	none	none	G594E	no	no	no	no	no	no
3502-11	2.2.1.1.1	S	none	none	none	no	no	no	no	no	no
3523-11	1.2.1.1.1	S	none	none	A172V, G188A	no	no	no	no	no	no
3529-10	4.2.2.2.2	S	none	S1124A	none	no	no	no	no	no	no
353-09	4.2.1.1.1.1.1.1.i1,4.2.1.2.1.1	S	none	none	none	no	no	no	no	no	no
3536-10	4.1.i1.1.1.1	S	none	none	G594E	no	no	no	no	no	no
3543-05	4.1.i1.1.1.1	S	none	none	G594E	no	no	no	no	no	no
3555-09	4.1.i1.1.1.1	S	none	none	G594E	no	no	no	no	no	no
3561-07	4.2.1.1.1.1.1.1.i1	S	none	none	none	no	no	no	no	no	no
3599-08	4.2.1.1.1.1.1.1.i1	S	none	none	none	no	no	no	no	no	no
3603-10	4.2.1.2.1.1.i4.1	S	none	none	none	no	no	no	no	no	no
3604-07	4.2.1.2.1.2	S	none	none	none	no	no	no	no	no	no
3604-10	4.2.2.2.1	S	none	none	none	no	no	no	no	no	no
3606-11	4.2.1.1.1.1.1.1.i2	S	none	none	none	no	no	no	no	no	no
3615-12	1.1.1.1.1	S	none	none	A172V, P601L	no	no	no	no	no	no
3625-11	4.1.i1.1.1.1	S	none	none	G594E	no	no	no	no	no	no
3630-05	4.2.1.1.1.2.2.1.2	S	none	none	none	no	no	no	no	no	no
3652-06	4.2.1.2.1.1.i1	S	none	none	none	no	no	no	no	no	no
3657-05	2.1	S	none	none	none	no	no	no	no	no	no
3662-10	4.1.i1.1.1.1	S	none	none	G594E	no	no	no	no	no	no
3665-10	4.2.1.1.1.1.1.1.i1	S	none	none	none	no	no	no	no	no	no
3670-04	2.2.1.1.1.i3	R	V183G	S450L	E1092D, V483G	yes	yes	yes	no	no	yes
3671-04	2.2.1.1.1.i3	R	none	S450L	E1092D	no	no	no	no	no	yes
3675-04	2.2.1.1.1.i3	R	none	D435V, S450L	D485Y, E1092D	yes	no	no	no	no	yes
3676-04	2.2.1.1.1.i3	R	none	P45R, S450L	E1092D	yes	no	no	no	no	yes
3677-04	2.2.1.1.1.i3	R	none	S450L	E1092D, G332R	yes	no	no	no	no	yes
3678-04	2.2.1.1.1.i3	R	none	S450L	E1092D, F831L	no	no	no	yes	no	yes
3691-08	1.1.2	S	none	A-261G	A172V, P601L	no	no	no	no	no	no
3692-05	4.2.1.1.1.1.1.1.i1	S	none	none	none	no	no	no	no	no	no
3692-08	4.1.i1.2.1	S	none	none	G594E	no	no	no	no	no	no
3694-05	3.1.1.i2	S	none	C-61T	none	no	no	no	no	no	no
3695-10	3.1.2	S	none	G-343A	none	no	no	no	no	no	no
3696-10	4.2.1.1.1.1.1.1.i1	S	none	none	none	no	no	no	no	no	no
3699-10	4.2.1.1.2	S	none	none	none	no	no	no	no	no	no
37-06	4.2.1.1.1.1.1.1.i1,4.1.i1.1.1.1	S	D337Y	none	G594E	no	no	no	no	no	no
3709-08	3.1.2	S	none	G-343A	none	no	no	no	no	no	no
3717-07	4.1.i1.2.1	S	E319K	none	G594E	no	no	no	no	no	no
3734-04	4.2.1.1.1.2.1.1.1.1.2	S	none	none	none	no	no	no	no	no	no
3736-04	4.1.i2.2	S	none	L430P	G594E	no	no	no	no	yes	no
3766-11		S	CG-124C	none	none	no	no	no	no	no	no
377-09	4.2.1.1.1.1.1.1.i1	S	none	none	none	no	no	no	no	no	no
3796-11	4.2.1.1.1.1.1.1.i1	S	none	none	none	no	no	no	no	no	no
3798-11	4.2.2.1	S	none	none	none	no	no	no	no	no	no
38-12	3.1.1.i2	S	none	C-61T	none	no	no	no	no	no	no
3800-05	2.2.1.1.1.i3	R	none	S450L	E1092D, N698S	no	yes	no	no	no	yes
3806-05	4.2.2.2.1	R	none	S450L	V483A	yes	yes	no	no	no	yes
3811-05	2.2.1.1.1.i3	R	none	S450L	E1092D, N698S	no	yes	no	no	no	yes
3826-09	1.1.1.1.1	S	CG-124C	none	A172V, P601L	no	no	no	no	no	no
3827-09	4.2.1.2.1.1.i1	S	none	none	none	no	no	no	no	no	no
3846-10	4.1.i1.1.1.1	S	none	none	G594E	no	no	no	no	no	no
3859-03	4.1.i2.2	S	none	none	G594E	no	no	no	no	no	no
3861-03	4.2.1.1.1.2.2.1.2	S	R55S	none	none	no	no	no	no	no	no
3862-09	4.2.1.1.1.1.1.1.i1	S	none	none	none	no	no	no	no	no	no
3865-03	4.2.1.2.1.1.i4.1	S	none	none	none	no	no	no	no	no	no
3866-09	4.1.i1.1.1.1	S	none	none	G594E	no	no	no	no	no	no
3901-05	4.2.1.1.1.1.1.1.i1	S	none	none	none	no	no	no	no	no	no
3903-09	4	S	none	none	none	no	no	no	no	no	no
3929-10	4.1.i1.1.1.1	S	none	none	G594E	no	no	no	no	no	no
3930-06	4.2.1.1.1.1.1.1.i1	S	none	none	none	no	no	no	no	no	no
3941-08	1.1.2	S	none	none	A172V, P601L, R752H	no	no	no	no	no	no
3944-06	2.2.2	S	none	none	none	no	no	no	no	no	no
3974-05	4.2.1.1.1.2.1.1.1.1.2	R	none	S450L, V562A	none	yes	no	no	no	no	yes
3980-06	4.1.i1.1.1.1	S	none	none	G594E	no	no	no	no	no	no
3986-07	4.1.i1.1.1.1	S	none	none	G594E	no	no	no	no	no	no
3987-07	3.1.1	S	none	C-61T	none	no	no	no	no	no	no
4-0001	4.1.i1.1.1.1	R	none	H445Y	G594E	no	no	no	no	no	yes
4-0002	4.2.1.2.1.1.i4.1,4.2.1.1.1.1.1.1.i2	R	TGG-113T	S450L, Y564H	none	no	no	no	yes	no	yes
4-0003	4.1.i1.1.1.1	R	none	H445Y, K944X	G594E	no	no	no	no	no	yes
4-0004	4.1.i1.1.1.1	R	none	H445Y	G594E	no	no	no	no	no	yes
4-0006	2.2.2	R	TG-113T	S450L	A172X, V483X	no	no	no	no	no	yes
4-0007	2.2.2	R	none	S450L	V483X	no	no	no	no	no	yes
4-0008	4.1.i1.1.1.1	R	none	H445Y	G594E	no	no	no	no	no	yes
4-0009	4.2.1.2.1.1.i4.1	R	none	D435X, I1106X, L452P	none	yes	no	no	no	yes	yes
4-0011	2.2.1.1.1.i2	R	R182L	S450L	none	yes	no	yes	no	no	yes
4-0013	4.1.i1.2.1,4.2.1.1.1.1.1.1.i2	R	none	S450L	G594E	no	no	no	no	no	yes
4-0015	2.2.1.1.1.i2	R	none	S450L, T764X	none	no	no	no	no	no	yes
4-0016	4.2.1.1.1.1.1.1.i1,4.2.1.1.1.1.1.1.i2	R	none	S450L	E750A	yes	no	no	no	no	yes
4-0017	2.2.1.1.1.i2	R	R182L	S450L	none	yes	no	yes	no	no	yes
4-0018	4.1.i1.1.1.1	R	none	H445Y	G594E	no	no	no	no	no	yes
4-0019	4.2.1.2.1.1.i4.1	R	none	D435G, I1106T, L452P	none	yes	no	no	no	yes	yes
4-0020	2.2.2	R	none	S450L	V483X	no	no	no	no	no	yes
4-0025	4.2.1.2.1.1.i4.1	R	none	D435G, I1106X, L452P	none	yes	no	no	no	yes	yes
4-0026	4.2.1.2.1.1.i4.1	R	none	D435G, L452P	none	no	no	no	no	yes	yes
4-0027	4.2.1.2.1.1.i4.1	R	none	D435G, I1106X, L452X	none	yes	no	no	no	no	yes
4-0028	4.2.1.2.1.1.i4.1	R	none	D435G, I1106X, L452P	none	yes	no	no	no	yes	yes
4-0029	4.2.1.2.1.1.i4.1	R	none	D435G, I1106X, L452P	none	yes	no	no	no	yes	yes
4-0030	4.2.1.2.1.1.i4.1	R	none	D435G, I1106X, L452P	none	yes	no	no	no	yes	yes
4-0031	4.2.1.2.1.1.i4.1	R	none	D435G, I1106X, L452P	none	yes	no	no	no	yes	yes
4-0032	4.2.1.2.1.1.i4.1	R	none	D435G, L452X	none	no	no	no	no	no	yes
4-0034	4.2.1.2.1.1.i4.1	R	none	D435G, L452P	none	no	no	no	no	yes	yes
4-0035	4.2.1.2.1.1.i4.1	R	none	D435G, I1106X, L452P	none	yes	no	no	no	yes	yes
4-0036	4.2.1.2.1.1.i4.1	R	none	D435G, I1106X, L452X	none	yes	no	no	no	no	yes
4-0037	4.2.1.2.1.1.i4.1	R	none	D435G, I1106X, L452P	none	yes	no	no	no	yes	yes
4-0038	4.2.1.2.1.1.i4.1	R	none	D435G, I1106X, L452X	none	yes	no	no	no	no	yes
4-0039	4.2.1.2.1.1.i4.1	R	none	D435X, I1106X, L452P	none	yes	no	no	no	yes	yes
4-0040	4.2.1.2.1.1.i4.1	R	none	D435X, I1106X, L452X	none	yes	no	no	no	no	yes
4-0041	4.2.1.2.1.1.i4.1	R	none	D435G, I1106T, L452P	none	yes	no	no	no	yes	yes
4-0042	4.2.1.2.1.1.i4.1	R	none	D435G, I1106X, L452X	none	yes	no	no	no	no	yes
4-0043	4.2.1.2.1.1.i4.1	R	none	D435G, I1106X, L452P	none	yes	no	no	no	yes	yes
4-0045	4.2.1.2.1.1.i4.1	R	none	D435X, I1106X, L452P	none	yes	no	no	no	yes	yes
4-0046	4.2.1.2.1.1.i4.1,4.2.1.1.1.1.1.1.i2	R	none	D435X, I1106X, L452P	none	yes	no	no	no	yes	yes
4-0047	4.2.1.2.1.1.i4.1	R	none	D435G, L452P	none	no	no	no	no	yes	yes
4-0048	4.2.1.2.1.1.i4.1,4.2.1.1.1.1.1.1.i2	R	none	D435G, I1106X, L452P	none	yes	no	no	no	yes	yes
4-0049	4.2.1.2.1.1.i4.1	R	none	D435G, I1106X, L452P	none	yes	no	no	no	yes	yes
4-0050	4.2.1.2.1.1.i4.1	R	none	D435G, L452X	none	no	no	no	no	no	yes
4-0052	4.2.1.2.1.1.i4.1	R	none	D435G, L452X	none	no	no	no	no	no	yes
4-0053	4.2.1.2.1.1.i4.1	R	none	D435G, I1106X, L452P	none	yes	no	no	no	yes	yes
4-0055	2.2.1.1.1.i2	R	R182L	S450L	none	yes	no	yes	no	no	yes
4-0056	2.2.2	R	none	D435V	none	no	no	no	no	no	yes
4-0058	2.2.2	R	none	R499X, S450L	V483X	no	no	no	no	no	yes
4-0059	2.2.2	R	none	S450L	V483X	no	no	no	no	no	yes
4-0060	2.2	R	none	S450L	V483X	no	no	no	no	no	yes
4-0061	2.2.2,4.2.1.1.1.1.1.1.i2	R	none	S450L	V483X	no	no	no	no	no	yes
4-0062	2.2.2	R	none	S450L	V483G	yes	yes	no	no	no	yes
4-0063	2.2.2	R	none	S450L	none	no	no	no	no	no	yes
4-0064	2.2.2	R	none	S450L	V483X	no	no	no	no	no	yes
4-0065	2.2.2	R	none	S450L	V483X	no	no	no	no	no	yes
4-0066	2.2.2	R	GC-95G	S450L	V483X	no	no	no	no	no	yes
4-0067	2.2.2	R	none	S450L	V483X	no	no	no	no	no	yes
4-0068	2.2.2	R	none	S450L	V483X	no	no	no	no	no	yes
4-0069	2.2.2	R	none	S450L	E894EX, V483X	no	no	no	no	no	yes
4-0070	2.2.2	R	none	D435V	none	no	no	no	no	no	yes
4-0072	2.2.1.1.1.i2	R	R182L	N438X, S450L	none	yes	no	yes	no	no	yes
4-0073	4.2.1.2.1.1.i1	R	CG-84C	none	none	no	no	no	no	no	no
4-0074	2.2.2	R	none	D435V	none	no	no	no	no	no	yes
4-0075	2.2.1.1.1.i2	R	R182L	S450L	none	yes	no	yes	no	no	yes
4-0078	2.2.1.1.1	R	none	R827H, S450L	none	no	no	no	yes	no	yes
4-0079	2.2.1.1.1	R	none	R827H, S450L	none	no	no	no	yes	no	yes
4-0080	2.2.2	R	none	D435V	none	no	no	no	no	no	yes
4-0082	2.2.2	R	none	D435V	none	no	no	no	no	no	yes
4-0083	4.1.i1.2.1	S	none	D435Y	G594E	no	no	no	no	yes	no
4-0084	2.2.1.1.1	S	none	none	none	no	no	no	no	no	no
4-0085	4.1.i1.2.1	R	E319K	Q432K, R827S	G594E	no	no	no	no	no	yes
4-0086	4.2.1.2.1.1.i1	S	none	none	none	no	no	no	no	no	no
4-0088	4.2.1.2.1.1.i3.2	S	none	none	none	no	no	no	no	no	no
4-0090	4	S	none	none	none	no	no	no	no	no	no
4-0091	4.2.1.2.2.1.1	S	none	none	none	no	no	no	no	no	no
4-0092	2.2.2	R	none	S450L	G311GX, V483X	no	no	no	no	no	yes
4-0094	2.2.2	R	none	D435V	none	no	no	no	no	no	yes
4-0095	2.2.2	R	none	D435V	none	no	no	no	no	no	yes
4-0096	2.2.2	R	GC-135G	D435V	none	no	no	no	no	no	yes
4-0097	2.2.2,4.2.1.1.1.1.1.1.i2	R	none	S450L	V483X	no	no	no	no	no	yes
4-0098	2.2.2	R	none	S450L	V483G	yes	yes	no	no	no	yes
4-0099	2.2.1.1.1	R	none	S450L	N416S	yes	no	no	no	no	yes
4-0100	2.2.1.1.1	R	R182L	S450L	none	yes	no	yes	no	no	yes
4-0101	2.2.1.1.1	R	none	F503S, S450L	none	yes	no	no	no	no	yes
4-0102	2.2.1.1.1	R	none	S450L	D485Y	yes	no	no	no	no	yes
4-0103	2.2.1	R	none	R827H, S450L	none	no	no	no	yes	no	yes
4-0104	2.2.2	R	none	S450L	V483X	no	no	no	no	no	yes
4-0105	2.2.1.1.1	R	none	F503S, S450L	none	yes	no	no	no	no	yes
4-0106	2.2.1.1.1.i2	R	R182L	S450L	none	yes	no	yes	no	no	yes
4003-05	4.2.1.2.1.1.i3.2	S	none	none	none	no	no	no	no	no	no
4003-11	4	S	none	none	none	no	no	no	no	no	no
4004-05	4.2.1.1.1.2.1.1.1.1.2	S	none	none	none	no	no	no	no	no	no
4004-11	4.2.1.1.1.1.1.1.i1	S	none	none	none	no	no	no	no	no	no
4005-05	4.1.i1.1.1.1	S	none	none	G594E	no	no	no	no	no	no
4063-09	4.2.1.2.1.2	S	none	none	none	no	no	no	no	no	no
4080-07	4.2.1.1.2	S	G-68A	none	none	no	no	no	no	no	no
4117-12	4.1.i1.1.1.1	S	none	none	G594E	no	no	no	no	no	no
4122-12	2.2.1.1.1.i3	S	none	none	E1092D	no	no	no	no	no	no
4129-11	4.1.i1.1.1.1	S	none	none	G594E	no	no	no	no	no	no
4132-07	4.1.i1.1.1.1	S	none	G-385A	G594E	no	no	no	no	no	no
4139-04	6	S	T271I	E639D, S388L	none	no	no	no	no	no	no
4145-04	4.2.1.2.1.1.i4.1	S	none	none	none	no	no	no	no	no	no
4147-10	4	S	none	none	none	no	no	no	no	no	no
4148-04	4.1.i1.1.1.1	R	none	S450L	G594E	no	no	no	no	no	yes
4157-06	4.1.i1.1.1.1	S	none	none	G594E	no	no	no	no	no	no
418-08	4.2.1.2.2.1.1	S	none	none	none	no	no	no	no	no	no
420-04	4.1.i2.2	S	none	none	G594E	no	no	no	no	no	no
4203-06	4.1.i1.1.1.1	S	none	D53N	G594E	no	no	no	no	no	no
421-04	6	S	none	E639D, S388L	none	no	no	no	no	no	no
4215-06	4.1.i1.1.1.1	S	none	C-466G	G594E	no	no	no	no	no	no
4220-07	4.2.1.1.1.1.1.1.i1	S	none	none	P906A	no	no	no	no	no	no
425-06	4.2.1.1.1.2.1.1.1.1.1	S	none	none	none	no	no	no	no	no	no
4312-12	4	S	none	none	none	no	no	no	no	no	no
4342-06	4.2.1.1.1.2.1.1.1.1.1	S	none	none	none	no	no	no	no	no	no
4345-06	4.2.1.1.1.1.1.1.i1	S	none	none	none	no	no	no	no	no	no
4347-06	4.2.2.1	S	none	none	none	no	no	no	no	no	no
4353-06	4.2.1.1.1.2.1.1.1.1.2	S	none	none	none	no	no	no	no	no	no
4355-06	4.2.1.1.1.1.1.1.i1	S	none	none	none	no	no	no	no	no	no
4373-05	4.2.2.1	S	none	none	none	no	no	no	no	no	no
4375-05	1.1.1.1.1	S	CG-124C	none	A172V, P601L	no	no	no	no	no	no
4381-10	2.2.1.1.1.i3	R	none	H445R, H445Y, I925V, L443F	E1092D	no	no	no	no	no	yes
4382-05	4.2.1.1.2	S	G-68A	none	none	no	no	no	no	no	no
4385-10	4.2.1.2.1.1.i1	S	none	none	none	no	no	no	no	no	no
4386-12	4.2.1.1.1.1.2	S	none	V695L	none	no	no	no	no	no	no
4388-11	2.2.1.1.1	S	none	none	none	no	no	no	no	no	no
4403-05	2.2.1.1.1	S	none	none	none	no	no	no	no	no	no
4427-05	2.2.1.1.1.i3	S	none	none	E1092D	no	no	no	no	no	no
444-09	4.2.1.1.2	S	G-68A	none	none	no	no	no	no	no	no
4456-05	4.2.1.2.1.1.i3.1	S	none	none	none	no	no	no	no	no	no
4458-11	4.2.1.1.1.1.1.1.i1	S	none	none	none	no	no	no	no	no	no
448-07	4.2.1.1.2	S	none	none	none	no	no	no	no	no	no
4484-07	2.2.1.1.1	S	none	none	none	no	no	no	no	no	no
4491-05	2.2.1.1.1.i3	R	none	S450L	E1092D, N698S	no	yes	no	no	no	yes
4514-03	4.1.i1.1.1.1	S	none	none	G594E	no	no	no	no	no	no
4516-03	4.1.i1.2.1	S	E319K	none	G594E	no	no	no	no	no	no
4518-03	5	S	none	D435Y	none	no	no	no	no	yes	no
4523-03	4.2.1.2.1.1.i4.1	S	none	none	none	no	no	no	no	no	no
4524-06	4.1.i1.1.1.1	S	none	none	G594E	no	no	no	no	no	no
4524-07	4.1.i2.1	S	none	none	G594E	no	no	no	no	no	no
4526-07	4.2.1.1.2	S	none	none	none	no	no	no	no	no	no
4534-04	4.1.i1.1.1.1	R	none	A451G, S450*, S450P	G594E, S838C	no	no	no	yes	no	yes
4536-04	2.2.1.1.1	R	none	S450L, T400A	none	yes	no	no	no	no	yes
4538-04	2.2.1.1.1.i3	R	none	I480V, S450L	H525N	yes	no	yes	no	no	yes
4539-04	2.2.1.1.1.i3	R	none	S450L	E1092D, N698S	no	yes	no	no	no	yes
4542-04	2.2.1.1.1.i3	R	none	S450L	E1092D, N698S	no	yes	no	no	no	yes
4543-04	2.2.1.1.1	R	none	P45S, S450L	none	yes	no	no	no	no	yes
4543-07	4.1.i2.2	S	none	none	G594E	no	no	no	no	no	no
4544-04	2.2.1.1.1.i3	R	none	S450L	E1092D, V483G	yes	yes	no	no	no	yes
4545-12	2.2.1.1.1.i3	S	none	none	E1092D	no	no	no	no	no	no
4546-04	2.2.1.1.1.i3	R	none	S450L	E1092D, H525N	yes	no	yes	no	no	yes
4549-04	2.2.1.1.1.i3	R	T181A	N135D, V170F	E1092D	yes	no	no	no	no	no
4555-09	4.2.1.1.1.2.1.1.1.1.1	S	none	none	none	no	no	no	no	no	no
4591-10	4.2.1.1.1.2.1.1.1.1.1	S	none	none	none	no	no	no	no	no	no
4615-05	4.2.2.1	S	none	none	none	no	no	no	no	no	no
4617-05	3.1.1	S	none	C-61T	none	no	no	no	no	no	no
4628-09	1.1.1.2	S	none	none	A172V, A621T, P601L	no	no	no	no	no	no
4632-06	4.2.1.2.1.1.i1	S	none	none	none	no	no	no	no	no	no
4632-09		S	CG-124C	none	none	no	no	no	no	no	no
4652-05	3.1.1	S	none	C-61T	none	no	no	no	no	no	no
4660-09	4.1.i1.1.1.1	S	none	none	G594E	no	no	no	no	no	no
4665-11	3.1.1	S	none	C-61T	D271G	no	no	no	no	no	no
4682-08	4	S	none	none	none	no	no	no	no	no	no
4682-11	3.1.1	S	none	none	none	no	no	no	no	no	no
4686-05	4.1.i1.1.1.1	S	none	none	G594E	no	no	no	no	no	no
4690-10	4.2.1.1.1.2.1.1.1.1.2	S	none	none	none	no	no	no	no	no	no
4702-11	2.2.1.1.1	S	none	none	none	no	no	no	no	no	no
4712-04	6	S	T271I	E639D, S388L	none	no	no	no	no	no	no
4717-04	1.1.1.1.2	S	none	none	A172V, P601L	no	no	no	no	no	no
4720-06	4.1.i1.1.1.1	S	none	none	G594E	no	no	no	no	no	no
4725-08	4.2.1.2.1.1.i4.1	S	none	none	none	no	no	no	no	no	no
4730-03	2.2.1.1.1	R	none	H445R, M97MSL	none	no	no	no	no	no	yes
4733-10	1.1.1.1.1	S	CG-124C	none	A172V, P601L	no	no	no	no	no	no
4740-11	4.1.i1.1.1.1	S	none	none	G594E	no	no	no	no	no	no
475-09	4.1.i1.1.1.1	S	none	none	G594E	no	no	no	no	no	no
4751-12	4.2.1.2.1.1.i4.1	S	none	none	none	no	no	no	no	no	no
4757-09	4.2.1.2.1.1.i3.1	S	none	none	none	no	no	no	no	no	no
4766-08	4.1.i1.1.1.1	S	none	none	G594E	no	no	no	no	no	no
4779-04	4.2.1.1.1.1.1.1.i1	S	none	none	none	no	no	no	no	no	no
4781-04	4.1.i1.1.1.1	S	none	none	D907G, G594E	no	no	no	no	no	no
4783-04	4.2.1.1.1.2.1.1.1.1	S	none	T-134G	none	no	no	no	no	no	no
4785-04	4.1.i1.1.1.1	S	none	none	G594E	no	no	no	no	no	no
4790-09	3.1.1	S	none	C-61T	none	no	no	no	no	no	no
4794-07	4.1.i1.1.1.1	S	none	none	G594E	no	no	no	no	no	no
4814-12	4.2.1.1.1.1.1.1.i1	S	none	none	none	no	no	no	no	no	no
4825-07	2.2.1.1.1.i3	S	none	none	E1092D	no	no	no	no	no	no
4833-12	4.2.1.1.1.1.1.1.i1	S	E24G	none	none	no	no	no	no	no	no
4842-09	1.1.2	S	none	A-261G	A172V, P601L	no	no	no	no	no	no
4851-12	4.2.1.1.2	S	none	none	none	no	no	no	no	no	no
4856-08	4.2.1.2.2.1.1	S	none	none	none	no	no	no	no	no	no
4858-08	1.2.1.1.1	S	none	none	A172V	no	no	no	no	no	no
4859-08	1.2.1.2	S	none	S21F	A172V	no	no	no	no	no	no
4863-08	3.1.1.i1	S	none	C-61T	none	no	no	no	no	no	no
4871-11	4.2.1.2.2.1.1	S	none	none	none	no	no	no	no	no	no
4872-11	4.2.1.2.1.1.i3	S	none	none	none	no	no	no	no	no	no
4890-09	3.1.1	S	none	C-61T	none	no	no	no	no	no	no
4898-12	2.2.1.1.1	S	none	none	none	no	no	no	no	no	no
4903-07	4.2.1.1.1.1.1.1.i1	S	none	none	none	no	no	no	no	no	no
4904-07	4.1.i1.1.1.1	S	none	T-160C	A316T, G594E	no	no	no	no	no	no
4911-10	4.1.i1.1.1.1	S	none	none	G594E	no	no	no	no	no	no
4932-05	4.1.i1.1.1.1	S	none	none	G594E	no	no	no	no	no	no
4949-06	2.2.1.1.1.i3	S	none	none	E1092D	no	no	no	no	no	no
4951-06	4.2.1.2.1.1.i2	S	none	none	none	no	no	no	no	no	no
4986-11	1.1.1.1.1	S	CG-124C	none	A172V, P601L	no	no	no	no	no	no
4989-09	1.2.1.1.1	S	none	none	A172V	no	no	no	no	no	no
4995-12	4.2.1.1.1.2.1.1.1.1.2	S	none	none	none	no	no	no	no	no	no
4997-12	1.2.1.1.2	S	none	none	A172V	no	no	no	no	no	no
5016-05	4.1.i1.1.1.1	S	none	none	G594E	no	no	no	no	no	no
5017-10	4.2.2.1	S	none	none	none	no	no	no	no	no	no
5028-08	3.1.1	S	none	C-61T	none	no	no	no	no	no	no
503-09	4.2.1.1.1.1.1.1.i1	S	none	none	none	no	no	no	no	no	no
5052-11	4.1.i1.1.1.1	S	none	none	G594E	no	no	no	no	no	no
5054-08	4.1.i1.1.1.1	S	none	none	G594E	no	no	no	no	no	no
5055-05	4.2.1.2.1.1.i2	S	none	none	none	no	no	no	no	no	no
5064-05	4.2.1.1.1.1.1.1.i2	S	none	none	none	no	no	no	no	no	no
5065-05	4.1.i1.1.1.1	S	none	none	G594E	no	no	no	no	no	no
5072-05	4.1.i1.1.1.1	S	none	none	G594E, P601Q	no	no	no	no	no	no
5073-05	4.2.1.1.1.1.1.1.i1	S	none	none	none	no	no	no	no	no	no
5078-08	4.1.i1.1.1.1	S	none	none	G594E	no	no	no	no	no	no
5141-06	4.2.1.1.1.1.1.1.i1	S	none	none	none	no	no	no	no	no	no
5178-12	4.2.1.1.1.2.2.1.1.1.1	S	none	none	none	no	no	no	no	no	no
5217-09	4.2.1.1.1.1.1.1.i1	S	none	none	none	no	no	no	no	no	no
5218-09	4	S	none	none	none	no	no	no	no	no	no
5233-09	3.1.1	S	none	C-61T	none	no	no	no	no	no	no
5247-12	4.2.1.1.1.1.1.1.i1	S	none	none	none	no	no	no	no	no	no
5248-04	4.1.i1.2.1	S	none	none	G594E	no	no	no	no	no	no
5249-07	4.2.1.1.1.1.1.1.i1	S	none	none	none	no	no	no	no	no	no
5250-12	4.2.1.1.2	S	none	none	none	no	no	no	no	no	no
5252-12	4.2.1.2.1.1.i3.1	S	none	none	none	no	no	no	no	no	no
5253-04	6	S	T271I	E639D, S388L	P394Q	no	no	no	no	no	no
5276-11	4.2.1.2.1.1.i4.1	S	none	none	none	no	no	no	no	no	no
5277-08	4.1.i1.1.1.1	S	none	none	G594E	no	no	no	no	no	no
5281-08	3.1.1	S	none	C-61T	none	no	no	no	no	no	no
5291-06	4.1.i1.1.1.1	S	none	none	G594E	no	no	no	no	no	no
5310-05	3.1.1	S	none	C-61T	none	no	no	no	no	no	no
5310-11	4.2.1.2.2.1.1	S	none	none	none	no	no	no	no	no	no
5311-05	4.2.1.1.2	S	G-68A	none	none	no	no	no	no	no	no
5313-05	4.2.2.1	S	none	none	none	no	no	no	no	no	no
5318-09	4.1.i1.1.1.1	S	G-125C	none	G594E	no	no	no	no	no	no
5325-09	1.2.1.1.1	S	none	none	A172V	no	no	no	no	no	no
5331-05	2.2.2	S	none	none	none	no	no	no	no	no	no
5332-05	4.1.i1.1.1.1	S	none	none	G594E	no	no	no	no	no	no
5357-07	3.1.1	S	none	C-61T	none	no	no	no	no	no	no
538-10	4.1.i1.1.1.1	S	none	none	G594E	no	no	no	no	no	no
539-10	1.1.1.1.1	S	CG-124C	none	A172V, P601L	no	no	no	no	no	no
5396-06	1.1.2	S	none	none	A172V, P601L	no	no	no	no	no	no
54-02	2.2.1.1.1.i3	R	none	S450L	E1092D, N698S	no	yes	no	no	no	yes
5414-12	4.2.1.1.1.1.1.1.i1	S	none	none	none	no	no	no	no	no	no
5426-09	4.1.i1.1.1.1	S	none	none	G594E	no	no	no	no	no	no
5468-03	4.2.1.2.1.1.i4.1	S	none	none	none	no	no	no	no	no	no
5472-03	4.2.1.1.1.1.1.1.i1	S	none	L452P	none	no	no	no	no	yes	no
5489-06	4.1.i1.1.1.1	S	none	none	G594E	no	no	no	no	no	no
5494-07	4.2.1.2.2.1.1	S	none	none	none	no	no	no	no	no	no
5496-11	4.2.1.1.1.2.1.1.1.1.1	S	none	none	none	no	no	no	no	no	no
5514-05	4.1.i1.1.1.1	S	none	none	G594E	no	no	no	no	no	no
5530-11	4.2.1.1.1.1.1.1.i1	S	none	none	none	no	no	no	no	no	no
5536-05	4.1.i1.1.1.1	S	none	none	G594E	no	no	no	no	no	no
5568-12	2.2.1.1.1.i3	S	none	none	E1092D	no	no	no	no	no	no
5573-01	2.2.1.1.1.i3	R	none	H445R	E1092D	no	no	no	no	no	yes
5574-01	2.2.1.1.1	R	T181I	S450L	none	yes	no	yes	no	no	yes
5599-07	4.2.1.2.1.1.i3.2	S	none	none	none	no	no	no	no	no	no
5602-05	4.2.1.1.1.1.1.1.i2	S	none	none	none	no	no	no	no	no	no
5603-05	4.2.1.1.1.1.1.1.i1	S	none	none	none	no	no	no	no	no	no
5607-06	3.1.1	S	none	C-61T	none	no	no	no	no	no	no
5608-06	4.2.1.1.2	S	none	none	none	no	no	no	no	no	no
5608-12	4.2.1.1.1.1.1.1.i2	S	none	none	P682L	no	no	no	no	no	no
5620-06	1.2.1.1.1	S	none	none	A172V	no	no	no	no	no	no
564-08	4.2.2.1,4.1.i1.2.1	S	none	none	G594E	no	no	no	no	no	no
5647-09	4.2.1.1.1.1.1.1.i1	S	none	none	P906A	no	no	no	no	no	no
5661-08	4	S	none	none	none	no	no	no	no	no	no
5685-04	4.2.1.1.1.1.1.1.i1	R	none	H445Y	none	no	no	no	no	no	yes
5687-04	4.2.1.1.1.1.1.1.i1	S	none	none	none	no	no	no	no	no	no
5696-05	2.2.1.1.1.i3	R	none	H445Y	E1092D	no	no	no	no	no	yes
5713-06	3	S	none	none	none	no	no	no	no	no	no
5720-09	2.1	S	none	none	none	no	no	no	no	no	no
5741-08	1.1.2,4	S	none	none	A172V, P601L	no	no	no	no	no	no
5746-05	4.2.1.1.2	S	G-68A	none	none	no	no	no	no	no	no
5751-05	2.2.1.1.1	S	none	none	none	no	no	no	no	no	no
5768-06	4.2.1.1.1.1.1.1.i1	S	none	none	none	no	no	no	no	no	no
5806-05	3.1.1	S	none	C-61T	none	no	no	no	no	no	no
5812-10	1.2.1.1.1	S	none	none	A172V	no	no	no	no	no	no
5828-05	4.2.1.1.1.1.1.1.i2	S	none	none	none	no	no	no	no	no	no
5829-05	4.1.i1.1.1.1	S	none	none	G594E	no	no	no	no	no	no
5865-11	4	S	none	none	none	no	no	no	no	no	no
5870-03	6	S	none	E639D, L316V, S388L	none	no	no	no	no	no	no
5872-03	4.1.i2.1	S	none	none	G594E	no	no	no	no	no	no
5888-06	4.2.1.1.1.2.2.1.2	S	none	none	none	no	no	no	no	no	no
5917-06	4.1.i1.1.1.1	S	none	none	G594E	no	no	no	no	no	no
5918-09	4.2.1.1.1.1.1.1.i1	S	none	none	none	no	no	no	no	no	no
5927-06	4.2.1.2.1.1.i3.2	S	none	none	none	no	no	no	no	no	no
593-06	4.2.1.2.1.1.i4.1	S	none	none	none	no	no	no	no	no	no
596-09	4.1.i1.1.1.1	S	none	none	G594E	no	no	no	no	no	no
5976-05	4.2.1.2.1.1.i4.1	S	none	none	none	no	no	no	no	no	no
5977-05	4.2.1.1.2	S	G-68A	none	none	no	no	no	no	no	no
5978-05	3.1.1	S	none	C-61T	none	no	no	no	no	no	no
5982-12	4.1.i1.1.1.1	S	none	none	G594E	no	no	no	no	no	no
5984-05	1.2.1.1.1	S	none	none	A172V	no	no	no	no	no	no
6010-12	4.2.1.1.1.1.1.1.i1	S	none	none	none	no	no	no	no	no	no
6055-10	4.2.1.1.1.1.1.1.i1	S	none	none	none	no	no	no	no	no	no
6103-11	4.2.2.2.2	S	none	none	none	no	no	no	no	no	no
6128-11	4	S	none	none	none	no	no	no	no	no	no
6140-05	4.2.2.2.2	S	none	none	none	no	no	no	no	no	no
6170-08	4.2.1.1.1.1.1.1.i1	S	none	none	none	no	no	no	no	no	no
6213-09	4.2.1.1.1.1.1.1.i2	S	none	none	none	no	no	no	no	no	no
6213-12	3.1.1.i2	S	none	C-61T	none	no	no	no	no	no	no
6225-11	4.1.i1.1.1.1	S	none	none	G594E	no	no	no	no	no	no
6243-06	4.2.1.2.1.1.i2	S	none	none	none	no	no	no	no	no	no
6243-12	6	S	none	E639D, S388L	none	no	no	no	no	no	no
6249-11	4.2.1.1.1.2.1.1.1.1.1	S	none	none	none	no	no	no	no	no	no
6273-09	4.1.i1.2.1	S	none	L430P	G594E	no	no	no	no	yes	no
6282-06	6	S	T271I	E639D, S388L	none	no	no	no	no	no	no
629-12	1.1.2	S	none	A-261G	A172V, P601L	no	no	no	no	no	no
6321-01	2.2.1.1.1.i3	R	none	S450L	E1092D, N698S	no	yes	no	no	no	yes
6323-01	2.2.1.1.1.i3	R	none	S450L	E1092D, V483G	yes	yes	no	no	no	yes
6335-05	2.2.1.1.1.i3	R	none	S450L	E1092D, N698S	no	yes	no	no	no	yes
6337-05	2.2.1.1.1.i3	R	A180V	S450L	A492V, E1092D	yes	no	no	no	no	yes
6339-05	2.2.1.1.1.i3	R	none	S450L	E1092D, N698S	no	yes	no	no	no	yes
6355-05	4	S	none	none	none	no	no	no	no	no	no
6356-05	1.1.1.2	S	none	none	A172V, A621T, P601L	no	no	no	no	no	no
636-06	4.2.2.1	S	none	none	none	no	no	no	no	no	no
6372-05	4.1.i1.1.1.1	S	none	none	G594E	no	no	no	no	no	no
6385-11	2.2.1.1.1	S	none	none	none	no	no	no	no	no	no
640-11	4.2.2.1	S	none	none	none	no	no	no	no	no	no
6424-10	4.2.1.2.1.2	S	none	none	none	no	no	no	no	no	no
6429-03	4.1.i2.2	S	none	none	G594E	no	no	no	no	no	no
6435-03	6	S	none	E639D, S388L	none	no	no	no	no	no	no
6440-05	2.2.1.1.1	S	none	none	none	no	no	no	no	no	no
6451-10	4.1.i1.1.1.1	S	none	none	G594E	no	no	no	no	no	no
6456-07	4.1.i2.1	S	none	none	G594E	no	no	no	no	no	no
6458-10	4.2.1.1.1.1.1.1.i1	S	none	none	none	no	no	no	no	no	no
646-10	4.2.2.1	S	none	none	none	no	no	no	no	no	no
6463-04	4.2.1.1.1.1.1.1.i1	S	none	none	none	no	no	no	no	no	no
6483-11	4.2.1.2.1.1.i4.1	S	none	none	none	no	no	no	no	no	no
6509-10	4.1.i1.1.1.1	S	none	D53N	G594E	no	no	no	no	no	no
6511-08	4.1.i1.1.1.1	S	none	none	G594E	no	no	no	no	no	no
6516-01	2.2.1.1.1.i3	R	none	none	none	no	no	no	no	no	no
6519-01	4.2.1.2.1.1.i4.1	R	none	S450L	none	no	no	no	no	no	yes
6545-12	4.2.1.2.1.1	S	none	none	none	no	no	no	no	no	no
6550-09	4.2.1.1.1.1.1.1.i1	S	none	none	none	no	no	no	no	no	no
6557-11	4.2.1.1.1.1.1.1.i2	S	none	none	none	no	no	no	no	no	no
6570-05	3.1.1.i2	S	none	C-61T	none	no	no	no	no	no	no
6577-07	4.1.i1.1.1.1	S	none	none	G594E	no	no	no	no	no	no
6578-10	2.2.1.1.1,1.2.1.1.1	S	none	none	A172V	no	no	no	no	no	no
6581-05	4.2.1.2.1.1.i4.1	R	none	S450L	I491V	yes	yes	no	no	no	yes
6581-06	4.1.i2.2	S	none	none	G594E	no	no	no	no	no	no
6586-05	2.2.1.1.1.i3	R	none	I488V, S450L	E1092D	yes	no	no	no	no	yes
659-08	4.1.i1.1.1.2	S	none	none	G594E	no	no	no	no	no	no
6597-12	2.2.1.1.1	S	none	none	none	no	no	no	no	no	no
6629-07	5	S	none	none	none	no	no	no	no	no	no
6637-04	1.1.1.1.2	S	none	none	A172V, P601L	no	no	no	no	no	no
6639-04	4.2.1.2.1.1.i3.1	R	none	S450L	G332R	yes	no	no	no	no	yes
6640-04	4.1.i1.1.1.1	S	none	none	G594E	no	no	no	no	no	no
6656-07	1.1.1.1.1	S	none	none	A172V, P601L	no	no	no	no	no	no
6663-11	4.2.1.1.1.1.1.1.i1	S	none	none	none	no	no	no	no	no	no
6667-07	1.2.1.1.1	S	none	none	A172V	no	no	no	no	no	no
6668-07	4.2.1.1.1.2.1.1.1.1.1	S	none	none	none	no	no	no	no	no	no
6688-04	4.2.2.2.1	R	none	S450L	I491V, V1252L	yes	yes	no	no	no	yes
6689-04	2.2.1.1.1.i3	R	none	D435V, S450L	E1092D, V483G	yes	yes	no	no	no	yes
6689-07	4.2.1.1.1.1.1.1.i1	S	none	none	none	no	no	no	no	no	no
6690-04	2.2.1.1.1.i3	R	none	S450L	E1092D	no	no	no	no	no	yes
6691-04	2.2.1.1.1.i3	R	none	L452P	E1092D	no	no	no	no	yes	no
6693-04	2.2.1.1.1.i3	R	none	S450L	E1092D, V483G	yes	yes	no	no	no	yes
6694-04	2.2.1.1.1.i3	R	none	I488V, S450L	E1092D	yes	no	no	no	no	yes
6695-04	2.2.1.1.1.i3	R	none	L452P, N437S	E1092D	no	no	no	no	yes	yes
6699-07	4.1.i1.1.1.1	S	none	none	G594E	no	no	no	no	no	no
6708-09	4.2.1.1.2	S	G-68A	none	none	no	no	no	no	no	no
673-04	3.1.2	R	none	D435V	none	no	no	no	no	no	yes
674-04	2.2.1.1.1.i3	R	none	S450L	E1092D, L516P	yes	no	yes	no	no	yes
6753-07	4.2.1.2.2.1.1	S	none	none	none	no	no	no	no	no	no
6754-06	4.1.i1.1.1.1	S	none	none	G594E	no	no	no	no	no	no
6755-05	4.1.i1.1.1.1	S	none	none	G594E	no	no	no	no	no	no
676-04	2.2.1.1.1.i3	R	none	P45R, S450L	E1092D, I491V	yes	yes	no	no	no	yes
6769-04	6	S	none	E639D, S388L	none	no	no	no	no	no	no
677-04	4.2.1.2.1.1.i4.1,2.2.1.1.1.i3	R	none	S450L	E1092D, G332R, I491V	yes	yes	no	no	no	yes
6775-04	6	S	none	E639D, S388L	none	no	no	no	no	no	no
678-04	2.2.1.1.1.i3	R	none	L430P, S450L	E1092D, F831L	no	no	no	yes	yes	yes
679-04	2.2.1.1.1.i3	R	G-132C	S450L	E1092D, V517L	yes	no	yes	no	no	yes
6790-05	4.2.1.1.1.1.1.1.i1	S	none	none	T227I	no	no	no	no	no	no
6790-09	4.2.2.2.1	S	none	none	none	no	no	no	no	no	no
6791-05	4.1.i1.1.1.1	S	none	T-160C	A316T, G594E	no	no	no	no	no	no
6791-09	4.2.1.1.1.1.1.1.i1	S	none	none	none	no	no	no	no	no	no
6792-05	6	S	none	E639D, S388L	none	no	no	no	no	no	no
6792-09	4.1.i1.1.1.1	S	none	none	G594E	no	no	no	no	no	no
6792-11	1.1.2	S	none	A-261G, G28R	A172V, P601L	no	no	no	no	no	no
6793-09	4.2.1.1.1.2.1.1.1.1.2	S	none	none	none	no	no	no	no	no	no
6795-11	4.1.i1.1.1.1	S	none	none	G594E	no	no	no	no	no	no
6810-06	4.2.2.1	S	none	none	none	no	no	no	no	no	no
6810-08	4.2.2.1	S	none	none	S1242N	no	no	no	no	no	no
6811-05	4.2.1.2.1.1.i4.1	S	none	E563D	none	no	no	no	no	no	no
683-05	2.2.1.1.1	R	none	S450L	K445R	yes	no	no	no	no	yes
684-06	2.2.1.1.1.i3	R	none	D435V	E1092D	no	no	no	no	no	yes
6844-06	2.2.1.1.2	R	none	S450L	D485N	yes	yes	no	no	no	yes
685-05	2.2.1.1.1.i3	R	none	P577A, S450L	E1092D	no	no	no	no	no	yes
687-05	2.2.1.1.1.i3	R	none	S450L	E1092D, V483G	yes	yes	no	no	no	yes
687-06	2.2.1.1.1.i3	R	none	S450L	E1092D	no	no	no	no	no	yes
688-05	2.2.1.1.1	R	none	S450L	none	no	no	no	no	no	yes
688-06	2.2.1.1.1.i3	R	none	S450L	E1092D, N698S	no	yes	no	no	no	yes
6892-04	6	S	none	E639D, S388L	none	no	no	no	no	no	no
6894-10	3.1.1	S	none	C-61T	none	no	no	no	no	no	no
6894-12	4.1.i1.1.1.1	S	none	none	G594E	no	no	no	no	no	no
6897-04	5	S	none	none	none	no	no	no	no	no	no
690-05	2.2.1.1.1.i3	R	none	D435Y, M434I	E1092D	no	no	no	no	yes	yes
6900-07	4.1.i1.1.1.1	S	none	none	G594E	no	no	no	no	no	no
691-05	2.2.1.1.1.i3	R	none	H445Y	E1092D	no	no	no	no	no	yes
692-05	4.2.1.1.1.1.1.1.i1,2.2.1.1.1.i3	R	none	S450L	E1092D, N698S	no	yes	no	no	no	yes
6922-05	4.2.1.1.1.1.1.1.i1	S	none	none	none	no	no	no	no	no	no
6929-11	4.2.2.1	S	none	D362H	none	no	no	no	no	no	no
693-06	2.2.1.1.1.i3	R	none	E481A, L452P	E1092D	yes	no	no	no	yes	no
6942-07	1.2.1.1.1	S	none	none	A172V	no	no	no	no	no	no
695-06	2.2.1.1.1.i3	R	none	S450L	E1092D, N698S	no	yes	no	no	no	yes
695-12	3.1.1	S	none	C-61T	none	no	no	no	no	no	no
6952-05	4	S	none	none	none	no	no	no	no	no	no
6956-11	4.2.1.1.1.1.1.1.i1	S	none	none	none	no	no	no	no	no	no
696-05	2.2.1.1.1.i3	R	none	H445Y, I488V, S450L	E1092D	yes	no	no	no	no	yes
6967-09	4.1.i1.1.1.1	S	none	none	G594E	no	no	no	no	no	no
6975-01	2.2.1.1.1.i3	R	none	A1172P, S450L, S874Y	E1092D	yes	no	no	no	no	yes
6977-01	2.2.1.1.1.i3	R	none	S450L	E1092D, N698S	no	yes	no	no	no	yes
698-05	2.2.1.1.1	R	none	Q432P	V483G	yes	yes	no	no	no	yes
6981-01	4.2.1.1.1.1.1.1.i1	R	none	H445D	none	no	no	no	no	no	yes
700-10	4.1.i1.1.1.1	S	G-125C	none	G594E	no	no	no	no	no	no
7000-03	4.2.1.2.1.1.i3.1	S	none	D634G	none	no	no	no	no	no	no
701-05	2.2.1.1.1.i3	R	none	S450L	E1092D, I491V	yes	yes	no	no	no	yes
702-05	2.2.1.1.1.i3	R	none	R827C, S450L	E1092D	yes	no	no	no	no	yes
702-06	2.2.1.1.1.i3	R	none	S450L	E1092D, N698S	no	yes	no	no	no	yes
7035-08	4.1.i1.1.1.1	S	none	none	G594E	no	no	no	no	no	no
7036-08	4.2.1.1.1.1.1.1.i1	S	none	none	none	no	no	no	no	no	no
7037-08	4.2.1.1.1.1.1.1.i1	S	none	none	none	no	no	no	no	no	no
7038-08	4.2.1.1.1.2.1.1.1.1.2	S	none	R661Q	none	no	no	no	no	no	no
704-05	2.2.1.1.1.i3	R	none	I488V, S450L	E1092D	yes	no	no	no	no	yes
7043-06	4.2.2.1	S	none	none	none	no	no	no	no	no	no
7043-08	4.2.1.1.1.2.1.1.1.1.1	S	none	none	none	no	no	no	no	no	no
7045-06	4.2.1.1.1.1.1.1.i1	S	none	none	none	no	no	no	no	no	no
7056-06	4.1.i1.1.1.1	S	none	D53N	G594E	no	no	no	no	no	no
706-05	2.2.1.1.1	R	none	L731P, S450L	none	yes	no	no	no	no	yes
7068-05	4.2.1.1.2	S	none	none	none	no	no	no	no	no	no
7093-09	4.1.i1.1.1.1	S	none	none	G594E	no	no	no	no	no	no
7093-11	4.1.i1.1.1.1	S	none	none	G594E	no	no	no	no	no	no
71-09	4.2.1.1.1.1.1.1.i1	S	none	none	T227I	no	no	no	no	no	no
7106-08	4.1.i1.2.1	S	E319K	none	G594E	no	no	no	no	no	no
711-05	2.2.1.1.1.i3	R	none	S450L	E1092D, N698S	no	yes	no	no	no	yes
7113-11	4.1.i1.1.1.1	S	P250L	none	G594E	no	no	no	no	no	no
712-05	2.2.1.1.1.i3	R	none	I488V, S450L	E1092D	yes	no	no	no	no	yes
7126-08	4.2.1.2.1.1.i2	S	none	none	none	no	no	no	no	no	no
713-05	2.2.1.1.1.i3	R	none	S450L	E1092D	no	no	no	no	no	yes
7132-05	4.2.1.1.1.1.1.1.i1	S	none	none	none	no	no	no	no	no	no
7135-04	2.2.1.1.1	R	none	H445Y	none	no	no	no	no	no	yes
7137-01	2.2.1.1.1.i3	R	none	S450L	E1092D, N698S	no	yes	no	no	no	yes
714-05	2.2.1.1.1.i3	R	none	S450L	E1092D, N698S	no	yes	no	no	no	yes
715-10	4.2.1.1.1.1.1.1.i1	S	none	none	none	no	no	no	no	no	no
718-10	4	S	none	none	none	no	no	no	no	no	no
7194-05	2.2.1.1.1	S	none	none	none	no	no	no	no	no	no
7195-05	4.2.1.2.2.1.1	S	none	none	none	no	no	no	no	no	no
7204-12	1.1.1.1.1	S	CG-124C	none	A172V, P601L	no	no	no	no	no	no
7205-12	4.2.2.1	S	none	none	none	no	no	no	no	no	no
7206-12	4.1.i1.1.1.1	S	none	none	G594E	no	no	no	no	no	no
7207-12	4.1.i1.1.1.1	S	none	none	G594E	no	no	no	no	no	no
724-11	1.2.1.1.1	S	none	none	A172V	no	no	no	no	no	no
7258-06	4.1.i1.1.1.1	S	none	none	G594E	no	no	no	no	no	no
7297-05	4.2.1.1.1.1.1.1.i1	S	none	none	none	no	no	no	no	no	no
7301-08	4.2.1.2.2.1.1	S	none	none	none	no	no	no	no	no	no
733-10	1.1.1.1.1,4.1.i1.2.2	S	CG-124C	none	A172V, G594E, P601L	no	no	no	no	no	no
7333-07	4.1.i2.1	S	none	none	G594E	no	no	no	no	no	no
7334-07	4	S	none	none	none	no	no	no	no	no	no
7342-12	4.2.1.1.1.1.1.1.i1	S	none	none	none	no	no	no	no	no	no
7349-05	2.2.1.1.1.i3	R	none	I488V, S450L	E1092D	yes	no	no	no	no	yes
735-10	4.2.1.2.1.1.i4.1	S	none	none	none	no	no	no	no	no	no
7350-09	4.2.1.1.1.1.1.1.i1	S	none	none	none	no	no	no	no	no	no
7369-06	4.1.i1.1.1.1	S	none	T-160C	A316T, G594E	no	no	no	no	no	no
7376-09	4.1.i1.1.1.1	S	none	none	G594E	no	no	no	no	no	no
7387-09	4	S	none	none	none	no	no	no	no	no	no
7417-12	4.2.1.1.1.1.1.1.i1	S	none	none	none	no	no	no	no	no	no
7426-01	2.2.1.1.1	R	none	S450L	none	no	no	no	no	no	yes
7438-11	4.2.1.1.1.1.1.1.i1	S	none	none	none	no	no	no	no	no	no
7440-08	4.1.i1.1.1.1	S	none	none	G594E	no	no	no	no	no	no
7440-11	4.2.1.1.1.1.1.1.i1	S	none	none	none	no	no	no	no	no	no
7445-09	4.1.i1.1.1.1	S	none	none	G594E	no	no	no	no	no	no
7467-01	2.2.1.1.1.i3	R	T187A	S450L	E1092D	yes	yes	no	no	no	yes
7468-01	2.2.1.1.1.i3	R	none	I488V, S450L	E1092D	yes	no	no	no	no	yes
7507-05	4.1.i1.1.1.1	S	none	none	G594E	no	no	no	no	no	no
7516-04	4.2.1.2.1.1.i3.2	S	none	none	none	no	no	no	no	no	no
7517-04	4.1.i1.2.1	S	none	none	G594E	no	no	no	no	no	no
7538-03	4.1.i1.2.1	S	none	none	G594E	no	no	no	no	no	no
7542-12	4.2.1.2.2.2	S	none	none	none	no	no	no	no	no	no
7570-05	4.1.i1.1.1.1	S	none	none	G594E	no	no	no	no	no	no
7573-10	4.2.1.1.1.1.1.1.i1	S	none	none	T667M	no	no	no	no	no	no
7586-11	4.2.1.1.1.1.1.1.i1	S	none	none	none	no	no	no	no	no	no
7594-10	4.2.1.1.1.1.1.1.i1	S	none	none	none	no	no	no	no	no	no
7595-10	4.2.1.1.1.1.1.1.i1	S	none	none	none	no	no	no	no	no	no
760-06	4.2.1.1.1.2.1.1.1.1.2	S	none	none	none	no	no	no	no	no	no
7624-05	4.2.2.2.2	S	none	A-217G	none	no	no	no	no	no	no
763-08	4.1.i1.1.1.1	S	none	none	G594E	no	no	no	no	no	no
7660-06	3.1.2	S	none	none	none	no	no	no	no	no	no
7661-06	4.1.i1.1.1.1	S	none	none	G594E, V1272A	no	no	no	no	no	no
7695-01	2.2.1.1.1.i3	R	C-52CG, G-132C, G-72GT	I1035V, S441L	E1092D	no	no	no	no	no	yes
7698-01	2.2.1.1.1.i3	R	none	S450L	E1092D, W484G	yes	no	yes	no	no	yes
770-10	4.1.i1.1.1.1	S	none	none	G594E	no	no	no	no	no	no
7701-08	2.2.2	S	none	none	none	no	no	no	no	no	no
7768-06	4.2.2.1	S	none	none	none	no	no	no	no	no	no
7769-06	4	S	none	none	none	no	no	no	no	no	no
7803-05	3.1.1	S	none	C-61T	none	no	no	no	no	no	no
7816-09	4.2.1.2.1.1.i4.1	S	none	none	none	no	no	no	no	no	no
7820-05	4.1.i1.1.1.1	S	none	none	G594E	no	no	no	no	no	no
7828-07	1.1.2	S	none	A-261G	A172V, P601L	no	no	no	no	no	no
7834-10	4.1.i1.1.1.1	S	none	none	G594E	no	no	no	no	no	no
784-02	4.2.1.1.1.1.1.1.i1	R	none	K1102T, S450W	H748P	yes	no	no	no	no	yes
7898-09	3.1.1.i1	S	none	C-61T	none	no	no	no	no	no	no
7942-05	2.2.1.1.1.i3	R	none	S450L	E1092D, N698S	no	yes	no	no	no	yes
7950-05	4.2.1.2.2.1.1	R	none	H445Y	none	no	no	no	no	no	yes
7952-05	2.2.1.1.1.i3	R	none	S450L	E1092D, N698S	no	yes	no	no	no	yes
7952-07	4.1.i1.1.1.1	S	none	none	G594E	no	no	no	no	no	no
7953-05	2.2.1.1.1.i3	R	none	S450L	E1092D, N698S	no	yes	no	no	no	yes
7954-05	2.2.1.1.1.i3	R	none	I488V, S450L	E1092D	yes	no	no	no	no	yes
7956-11	4.1.i1.1.1.1	S	none	none	G594E	no	no	no	no	no	no
7963-11	4.2.1.1.2	S	none	none	none	no	no	no	no	no	no
7969-07	4.2.1.2.2.1.2	S	none	none	none	no	no	no	no	no	no
7992-08	4.1.i1.1.1.1	S	none	none	G594E	no	no	no	no	no	no
8023-12	4.2.1.1.2	S	G-68A	none	none	no	no	no	no	no	no
8035-06	4.2.1.1.1.1.1.1.i1	S	none	none	none	no	no	no	no	no	no
8038-07	4.1.i1.1.1.1	S	none	none	G594E	no	no	no	no	no	no
8039-07	4.2.1.1.1.1.1.1.i1	S	none	none	none	no	no	no	no	no	no
8053-05	4.1.i1.1.1.1	S	none	none	G594E	no	no	no	no	no	no
8071-05	4.1.i1.1.1.1	S	none	none	G594E	no	no	no	no	no	no
8082-03	4.1.i2.2	S	none	none	G594E	no	no	no	no	no	no
8088-01	2.2.1.1.1.i3	R	none	S450L	E1092D	no	no	no	no	no	yes
8088-07	2.2.1.1.1	S	none	none	none	no	no	no	no	no	no
8092-01	4.2.1.2.1.1.i4.1	R	none	S450L	none	no	no	no	no	no	yes
8096-05	4.1.i1.1.1.1	S	none	none	E142G, G594E	no	no	no	no	no	no
8116-09	4.2.1.2.2.2	S	none	none	none	no	no	no	no	no	no
8117-09		S	CG-124C	none	none	no	no	no	no	no	no
8119-04	2.2.1.1.1	R	none	H445R, Q429H	none	no	no	no	no	no	yes
8121-04	2.2.1.1.1	R	A180V	S450L	none	yes	no	no	no	no	yes
8122-04	4.2.1.1.1.1.1.1.i1	R	none	none	none	no	no	no	no	no	no
8123-04	4.2.1.1.1.1.1.1.i1	R	none	S450L	F452S, Q1125H	yes	no	no	no	no	yes
8124-04	2.2.1.1.1.i3	R	none	S450L	E1092D, N698S	no	yes	no	no	no	yes
8125-04	2.2.1.1.1.i3	R	none	H445Y	E1092D	no	no	no	no	no	yes
8127-04	2.2.1.1.1.i3	R	none	S450L	E1092D	no	no	no	no	no	yes
8128-04	2.2.1.1.1.i3	R	none	S450L	E1092D	no	no	no	no	no	yes
8129-04	2.2.1.1.1.i3	R	none	E481A, L452P	E1092D	yes	no	no	no	yes	no
8130-04	2.2.1.1.1.i3	R	none	Q226E, S450L, V996G	E1092D	no	no	no	no	no	yes
8131-04	2.2.1.1.1.i3	R	none	S450L	E1092D	no	no	no	no	no	yes
8132-04	2.2.1.1.1.i3	R	none	S450L	E1092D, V483G	yes	yes	no	no	no	yes
8133-04	2.2.1.1.1.i3	R	none	S450L	E1092D	no	no	no	no	no	yes
8143-05	4.1.i1.1.1.1	S	none	A334D	G594E	no	no	no	no	no	no
8160-09	4.2.2.2.1	S	none	none	none	no	no	no	no	no	no
8182-10	4.1.i1.1.1.1	S	none	none	G594E	no	no	no	no	no	no
8195-08	2.2.1.1.1	S	none	none	none	no	no	no	no	no	no
8196-08	4.2.1.1.1.1.1.1.i1	S	none	none	none	no	no	no	no	no	no
8199-08	4.1.i1.1.1.1	S	none	none	G594E	no	no	no	no	no	no
820-10	4.2.1.2.1.1.i4.1	S	none	none	none	no	no	no	no	no	no
8210-12	4.2.1.2.2.1.1	S	none	none	none	no	no	no	no	no	no
8215-09	4.2.2.2.1	S	none	none	none	no	no	no	no	no	no
8224-07	1.1.1.2.i1	S	none	none	A172V, A621T, P601L	no	no	no	no	no	no
8230-07	2.2.1.1.2	S	none	none	none	no	no	no	no	no	no
8262-01	2.2.1.1.1.i3	R	T187A	S450L	E1092D, H525N	yes	yes	yes	no	no	yes
8267-06	4.1.i1.1.1.1	S	none	none	G594E	no	no	no	no	no	no
8306-06	4.2.2.1	S	none	none	none	no	no	no	no	no	no
8307-06	4.2.1.2.1.1.i3.2	S	none	none	none	no	no	no	no	no	no
8308-06	4.2.1.1.1.1.1.1.i1	S	none	none	none	no	no	no	no	no	no
8313-08	4.2.1.1.1.1.1.1.i1	S	none	none	none	no	no	no	no	no	no
8332-09	4.2.1.2.1.1.i4.1	S	none	none	none	no	no	no	no	no	no
8360-08	4.2.2.2.1	S	none	none	none	no	no	no	no	no	no
8366-05	4.2.1.2.1.1.i3.1	S	none	none	none	no	no	no	no	no	no
84-06	4.1.i1.1.1.1,2.2.1.1.1.i3	S	none	D435V	E1092D, G594E	no	no	no	no	no	yes
8404-01	2.2.1.1.1.i3	R	none	S450L	E1092D, N698S	no	yes	no	no	no	yes
8404-08		S	none	none	none	no	no	no	no	no	no
8407-01	4.2.1.1.2	R	none	S450W	none	no	no	no	no	no	yes
8435-05	2.2.1.1.1.i3	R	none	S450L	E1092D, N698S	no	yes	no	no	no	yes
8439-05	2.2.1.1.1.i3	R	none	S450L	E1092D, N698S	no	yes	no	no	no	yes
8440-05	2.2.1.1.1.i3	R	none	S450L	E1092D, N698S	no	yes	no	no	no	yes
8446-05	2.2.1.1.1.i3	R	none	S450L	E1092D, I491V	yes	yes	no	no	no	yes
8447-05	2.2.1.1.1.i3	R	none	S450L	E1092D, N698S	no	yes	no	no	no	yes
8455-05	2.2.1.1.1.i3	R	none	I488V, S450L	E1092D	yes	no	no	no	no	yes
8456-05	2.2.1.1.1.i3	R	none	S450L	E1092D, N698S	no	yes	no	no	no	yes
8457-05	2.2.1.1.1.i3	R	none	F503S, S450L	E1092D	yes	no	no	no	no	yes
8465-12	4.1.i1.1.1.1	S	none	none	G594E	no	no	no	no	no	no
8480-07	4.2.1.2.1.2	S	none	none	none	no	no	no	no	no	no
8487-05	4.2.1.1.1.1.1.1.i1	S	none	none	none	no	no	no	no	no	no
8506-06	4.2.1.2.1.1.i4.1	S	none	none	none	no	no	no	no	no	no
8515-12	4.2.1.1.1.1.1.1.i1	S	none	none	none	no	no	no	no	no	no
8516-12	4.2.1.1.1.1.1.1.i2	S	none	none	none	no	no	no	no	no	no
852-07	4.2.1.2.1.1.i3.2	S	none	none	none	no	no	no	no	no	no
853-06	4.2.1.1.1.1.1.1.i1	S	none	none	none	no	no	no	no	no	no
8586-05	4.2.1.1.1.1.1.1.i1	S	none	none	none	no	no	no	no	no	no
8591-06	4.2.1.1.1.1.1.1.i1	S	none	none	none	no	no	no	no	no	no
8634-08	2.2.1.1.1	S	none	none	none	no	no	no	no	no	no
8635-08	4.2.1.1.1.1.1.1.i1	S	none	none	none	no	no	no	no	no	no
8644-04	4.2.1.1.1.1.1.1.i1	R	none	S450L	none	no	no	no	no	no	yes
8645-04	2.2.1.1.1	R	none	S450L	V483A	yes	yes	no	no	no	yes
8647-01	2.2.1.1.1.i3	R	none	S450L	E1092D	no	no	no	no	no	yes
8647-04	2.2.1.1.1.i3	R	none	S450L	E1092D, N698S	no	yes	no	no	no	yes
8648-04	2.2.1.1.1.i3	R	none	S450L	E1092D, N698S	no	yes	no	no	no	yes
8649-04	4.2.1.2.2.1.1	R	none	H445Y	none	no	no	no	no	no	yes
8650-04	2.2.1.1.1.i3	R	none	D435V	E1092D	no	no	no	no	no	yes
8650-11	4.1.i1.1.1.1	S	none	none	E185Q, G594E	no	no	no	no	no	no
8651-04	2.2.1.1.1.i3	R	none	I488V, S450L	E1092D	yes	no	no	no	no	yes
8652-04	2.2.1.1.1.i3	R	none	I488V, S450L	E1092D	yes	no	no	no	no	yes
8654-06	2.2.1.1.1	S	none	none	none	no	no	no	no	no	no
8655-04	4.2.1.2.1.1.i4.1	R	none	S450L	none	no	no	no	no	no	yes
8658-01	2.2.1.1.1.i3	R	none	S450L	E1092D, N698S	no	yes	no	no	no	yes
8658-04	2.2.1.1.1.i3	R	none	S450L	E1092D, I885T	no	no	no	no	no	yes
8659-01	4.2.1.2.1.1.i4.1	R	none	S450L	G332R	yes	no	no	no	no	yes
8659-04	2.2.1.1.1.i3	R	none	S450L	E1092D	no	no	no	no	no	yes
8660-04	2.2.1.1.1.i3	R	none	S450L	E1092D, Q435H	yes	no	yes	no	no	yes
8661-04	2.2.1.1.1.i3	R	none	R552H, S450L	E1092D	yes	no	no	no	no	yes
8662-04	2.2.1.1.1.i3	R	none	S450L	E1092D	no	no	no	no	no	yes
8662-05	2.2.1.1.1	S	none	none	none	no	no	no	no	no	no
8664-04	3.1.2	R	none	S450L	none	no	no	no	no	no	yes
8666-04	2.2.1.1.1.i3	R	none	D435V	E1092D	no	no	no	no	no	yes
8668-04	2.2.1.1.1.i3	R	none	S450L	E1092D	no	no	no	no	no	yes
8669-04	2.2.1.1.1.i3	R	none	S450L	E1092D, Q523K	yes	no	yes	no	no	yes
8671-04	2.2.1.1.1.i3	R	none	H835R, S450L	E1092D, V483G	yes	yes	no	no	no	yes
8681-07	4.1.i1.1.1.1	S	none	none	G594E	no	no	no	no	no	no
8688-09	4.2.1.1.1.1.1.1.i1	S	none	none	P906A	no	no	no	no	no	no
8745-06	4.1.i1.1.1.1	S	none	E780A	G594E	no	no	no	no	no	no
8767-06		S	CG-124C	none	none	no	no	no	no	no	no
8768-06	4.2.1.1.1.1.1.1.i1	S	none	none	none	no	no	no	no	no	no
8769-11	4.2.1.1.1.1.1.1.i1	S	none	none	none	no	no	no	no	no	no
8779-06	4.1.i1.1.1.1	S	none	none	G594E	no	no	no	no	no	no
8844-10	1.1.1.1.1	S	none	none	A172V, P601L	no	no	no	no	no	no
8846-11	4.1.i1.1.1.1	S	none	none	G594E	no	no	no	no	no	no
8847-11	4.2.1.2.2.1.1	S	none	none	none	no	no	no	no	no	no
8864-03	6	R	none	E639D, H445Y, S388L	none	no	no	no	no	no	yes
8867-03	6	S	none	E639D, S388L	none	no	no	no	no	no	no
8868-03	5	S	none	none	none	no	no	no	no	no	no
8869-01	4.1.i1.1.1.1	R	none	A286V, S450L	G594E	yes	no	no	no	no	yes
8871-01	4.2.1.1.1.1.1.1.i1	R	T181A	G836S, S450L	E1033A	yes	no	no	no	no	yes
8874-01	2.2.1.1.1.i3	R	none	S450L	E1092D, N698S	no	yes	no	no	no	yes
8896-11	1.1.2	S	none	A-261G	A172V, P601L	no	no	no	no	no	no
8912-09	4.1.i1.1.1.1	S	none	none	G594E	no	no	no	no	no	no
8917-07	4.1.i1.1.1.1	S	none	none	G594E	no	no	no	no	no	no
8918-07	4.2.2.1	S	none	none	none	no	no	no	no	no	no
8919-07	4.2.2.1	S	none	none	none	no	no	no	no	no	no
8926-05	4.2.1.1.1.1.1.1.i1	S	none	none	P906A	no	no	no	no	no	no
8927-06	4.2.1.1.1.1.1.1.i1	S	none	none	P906A	no	no	no	no	no	no
8941-07	4.1.i1.1.1.1	S	none	none	G594E	no	no	no	no	no	no
8961-05	4.2.1.2.2.1.1	S	L80F	none	none	no	no	no	no	no	no
8962-06	4.2.1.1.2	S	none	none	none	no	no	no	no	no	no
8998-11	4.1.i1.1.1.1	S	none	none	G594E	no	no	no	no	no	no
9000-10	4.2.1.1.1.1.1.1.i1	S	none	none	T227I	no	no	no	no	no	no
9002-06	4.2.1.2.1.1.i4.1	S	none	none	none	no	no	no	no	no	no
9003-06	4.2.1.1.1.1.1.1.i1	S	none	none	none	no	no	no	no	no	no
9045-05	2.2.1.1.1	R	none	S450L	none	no	no	no	no	no	yes
9048-05	2.2.1.1.1.i3	R	none	S450L	E1092D, M983I, Q435H	yes	no	yes	no	no	yes
9050-05	2.2.1.1.1.i3	R	none	S450L	E1092D, N698S	no	yes	no	no	no	yes
9052-05	2.2.1.1.1.i3	R	none	S450L	E1092D, N698S	no	yes	no	no	no	yes
9053-05	2.2.1.1.1.i3	R	none	I488V, S450L	E1092D	yes	no	no	no	no	yes
9054-05	4.2.2.2.1	R	none	D435V	none	no	no	no	no	no	yes
9059-05	2.2.1.1.1.i3	R	none	S450L	E1092D, N698S	no	yes	no	no	no	yes
9059-12	4.1.i1.1.1.1	S	none	none	G594E	no	no	no	no	no	no
9060-05	2.2.1.1.1.i3	R	none	S450L	E1092D, N698S	no	yes	no	no	no	yes
9064-05	4.2.1.1.1.1.1.1.i1	R	none	S450L	none	no	no	no	no	no	yes
9096-01	2.2.1.1.1	R	none	L731P, S450L	none	yes	no	no	no	no	yes
9097-09	4.2.1.1.1.1.1.1.i2	S	none	none	none	no	no	no	no	no	no
9133-09	4.2.1.1.1.1.1.1.i1	S	none	none	none	no	no	no	no	no	no
9148-11	4.2.1.1.1.1.1.1.i2	S	none	none	K232T	no	no	no	no	no	no
9150-05	4.2.1.1.1.1.1.1.i1	S	none	none	none	no	no	no	no	no	no
9165-12	2.2.1.1.2	R	none	none	none	no	no	no	no	no	no
9167-12	4.2.1.2.2.1.1	S	none	none	none	no	no	no	no	no	no
9171-08	1.1.1.1.1	S	CG-124C	none	A172V, P601L	no	no	no	no	no	no
9179-05	4	S	none	none	none	no	no	no	no	no	no
9211-06	4.1.i1.1.1.1	S	none	none	G594E	no	no	no	no	no	no
925-08	3.1.1	S	none	C-61T, L452P	none	no	no	no	no	yes	no
9254-06	4.1.i1.1.1.1	S	none	none	G594E	no	no	no	no	no	no
9265-08	4.1.i1.1.1.1	S	none	none	G594E	no	no	no	no	no	no
9293-07	4.2.1.1.1.1.1.1.i1	S	none	none	none	no	no	no	no	no	no
9293-11	4.1.i1.1.1.1	S	none	none	G594E	no	no	no	no	no	no
9294-11	4.2.1.2.1.2	S	none	none	none	no	no	no	no	no	no
9295-12	4.2.1.2.1.1.i3.1	S	none	none	none	no	no	no	no	no	no
9296-06	4.2.1.1.1.1.1.1.i1	S	none	none	none	no	no	no	no	no	no
9296-07	4.2.1.1.1.1.1.1.i1	S	none	none	none	no	no	no	no	no	no
9296-10	3.1.1	S	none	C-61T	none	no	no	no	no	no	no
9297-07	4.1.i1.1.1.1	S	none	none	G594E	no	no	no	no	no	no
9300-07	1.2.1.1.2	S	none	none	A172V	no	no	no	no	no	no
9322-08	4.1.i1.1.1.1	S	none	none	G594E	no	no	no	no	no	no
9337-09	3.1.1	S	none	C-61T	D271G	no	no	no	no	no	no
9342-11	4.2.1.2.2.2	S	none	none	none	no	no	no	no	no	no
936-05	4	S	none	none	none	no	no	no	no	no	no
9368-08	4.1.i1.1.1.1	S	none	none	G594E	no	no	no	no	no	no
9382-07	4.2.1.2.1.1.i4.1	S	none	none	none	no	no	no	no	no	no
9385-08	4.1.i2.1	S	none	none	G594E	no	no	no	no	no	no
9385-12	4.2.1.1.1.1.1.1.i1	S	E24G	none	none	no	no	no	no	no	no
9407-10	4.2.2.1	S	none	none	none	no	no	no	no	no	no
9424-08	4.2.1.1.1.1.1.1.i1	S	none	none	none	no	no	no	no	no	no
9426-11	4	S	none	none	none	no	no	no	no	no	no
9489-08	4	S	none	none	none	no	no	no	no	no	no
9504-10	4.2.1.1.1.1.1.1.i1	S	none	none	none	no	no	no	no	no	no
9524-07	4.1.i1.1.1.1	S	none	none	G594E	no	no	no	no	no	no
9528-08	4.2.1.1.1.1.1.1.i1	S	none	none	none	no	no	no	no	no	no
9538-11	4.2.1.2.2.1.2	S	T-5G	none	none	no	no	no	no	no	no
9546-01	4.2.1.2.1.1.i4.1	R	none	S450L	G332R	yes	no	no	no	no	yes
9549-01	2.2.1.1.1.i3	R	none	S450L	E1092D, N698S	no	yes	no	no	no	yes
9553-01	4.2.1.2.1.1.i4.1	R	none	S450L	G332R	yes	no	no	no	no	yes
9556-08	4.1.i1.1.1.1	S	none	none	G594E	no	no	no	no	no	no
9559-01	2.2.1.1.1.i3	R	none	S450L	E1092D, N698S	no	yes	no	no	no	yes
9560-01	2.2.1.1.1	R	none	S450L	W484G	yes	no	yes	no	no	yes
9580-10	4	S	none	none	none	no	no	no	no	no	no
9589-07	2.2.1.1.1	S	none	none	none	no	no	no	no	no	no
9598-07	4.2.2.1	S	none	none	E1140G	no	no	no	no	no	no
9604-08	4	S	none	none	none	no	no	no	no	no	no
961-07	4.2.2.2.1	S	none	none	none	no	no	no	no	no	no
9670-11	4.1.i1.1.1.1	S	none	none	G594E	no	no	no	no	no	no
9677-10	4.1.i1.1.1.1	S	none	none	G594E	no	no	no	no	no	no
9679-07	4.1.i1.1.1.1	S	none	none	G594E	no	no	no	no	no	no
9681-11	4	S	none	none	none	no	no	no	no	no	no
9688-04	2.2.1.1.1.i3	R	none	S450L	E1092D, G519R	yes	no	no	no	no	yes
9689-04	2.2.1.1.1.i3	R	C-52CG	E761D, S450L	E1092D, G1178S	yes	no	no	no	no	yes
9690-04	2.2.1.1.1.i3	R	none	S450L	E1092D, N698S	no	yes	no	no	no	yes
9691-04	4.2.1.1.1.1.1.1.i1	R	none	H445D	none	no	no	no	no	no	yes
9694-04	2.2.1.1.1.i3	R	none	S450L	E1092D	no	no	no	no	no	yes
9700-04	2.2.1.1.1	R	none	S450L, T400A	none	yes	no	no	no	no	yes
9702-04	2.2.1.1.1.i3	R	none	I488V, S450L	E1092D, N698S	yes	yes	no	no	no	yes
9703-04	4.2.1.1.1.1.1.1.i1	R	none	D435V	none	no	no	no	no	no	yes
9707-12	1.2.1.1.2	S	none	none	A172V	no	no	no	no	no	no
9708-05	4.1.i1.1.1.1	S	none	none	G594E	no	no	no	no	no	no
9716-11	3.1.1	S	none	C-61T	none	no	no	no	no	no	no
9750-07	4	S	none	none	none	no	no	no	no	no	no
9755-11	3.1.1	S	none	C-61T	none	no	no	no	no	no	no
9798-07	4.1.i1.1.1.1	S	none	none	G594E	no	no	no	no	no	no
9825-01	2.2.1.1.1	R	none	S450L	P1040R	yes	no	no	no	no	yes
9827-08	4.1.i1.1.1.1	S	none	none	G594E	no	no	no	no	no	no
9828-01	2.2.1.1.1.i3	R	none	S450L	E1092D	no	no	no	no	no	yes
9829-08	2.2.1.1.1.i3	S	none	none	E1092D	no	no	no	no	no	no
984-08	1.1.2	S	none	A-261G	A172V, P601L	no	no	no	no	no	no
9840-06	4.2.1.2.1.1.i2	S	none	none	none	no	no	no	no	no	no
987-07	3.1.1,4.2.1.1.2	S	none	none	none	no	no	no	no	no	no
987-08	4.2.1.2.1.1.i4.1	S	none	none	none	no	no	no	no	no	no
9870-09	1.1.1.1.1	S	CG-124C, G-62GC	none	A172V, P601L	no	no	no	no	no	no
9893-07	4.2.1.1.1.1.1.1.i1	S	none	none	none	no	no	no	no	no	no
9894-10	3.1.1	S	none	C-61T	none	no	no	no	no	no	no
9921-09	4.1.i1.1.1.1	S	none	none	G594E	no	no	no	no	no	no
9921-12	4.2.1.2.1.1.i4.1	S	none	none	V313A	no	no	no	no	no	no
9952-07	4.1.i1.1.1.1	S	none	none	G594E	no	no	no	no	no	no
9965-07	4.1.i1.1.1.1	S	none	none	G594E	no	no	no	no	no	no
9966-05	2.2.1.1.1.i3	R	none	S450L	E1092D	no	no	no	no	no	yes
997-10	4.2.1.1.1.1.1.1.i1	S	none	none	none	no	no	no	no	no	no
9972-05	2.2.1.1.1.i3	R	none	S450L	E1092D, N698S	no	yes	no	no	no	yes
9973-05	2.2.1.1.1.i3	R	none	S450L	E1092D, N698S	no	yes	no	no	no	yes
9974-05	2.2.1.1.1.i3	R	none	S450L	E1092D, Q435H	yes	no	yes	no	no	yes
9975-05	2.2.1.1.1.i3	R	none	S450L	E1092D	no	no	no	no	no	yes
9976-05	2.2.1.1.1.i3	R	none	S450L	E1092D	no	no	no	no	no	yes
9977-05	2.2.1.1.1.i3	R	none	S450L	E1092D, N698S	no	yes	no	no	no	yes
9978-05	2.2.1.1.1.i3	R	none	S450L	E1092D, N698S	no	yes	no	no	no	yes
9979-05	2.2.1.1.1.i3	R	none	Q432P, T400A	E1092D	yes	no	no	no	no	yes
998-05	4.1.i1.1.1.1	S	none	none	G594E	no	no	no	no	no	no
9980-05	2.2.1.1.1.i3	R	none	S450L	E1092D, N698S	no	yes	no	no	no	yes
9982-05	2.2.1.1.1.i3	R	none	S450L	E1092D, N698S	no	yes	no	no	no	yes
999-12	4.2.2.1	S	none	none	none	no	no	no	no	no	no
Bir_100	3.1.1.i1	S	none	C-61T	none	no	no	no	no	no	no
Bir_101	3.1.1.i1	S	none	C-61T	none	no	no	no	no	no	no
Bir_102	3.1.1.i1	S	none	C-61T	none	no	no	no	no	no	no
Bir_103	3.1.1.i1	S	none	C-61T	none	no	no	no	no	no	no
Bir_105	3.1.1.i1	S	none	C-61T	none	no	no	no	no	no	no
Bir_106	4.2.1.1.1.1.1.1.i1	S	none	none	none	no	no	no	no	no	no
Bir_107	4.2.1.1.1.1.1.1.i1	S	none	none	none	no	no	no	no	no	no
Bir_108	4.2.1.1.1.1.1.1.i1	S	none	none	none	no	no	no	no	no	no
Bir_109	4.2.1.1.1.1.1.1.i1	S	none	none	none	no	no	no	no	no	no
Bir_110	4.2.1.1.1.1.1.1.i1	S	none	none	none	no	no	no	no	no	no
Bir_111	4.2.1.1.1.1.1.1.i1	S	none	none	none	no	no	no	no	no	no
Bir_112	4.2.1.1.1.1.1.1.i1	S	none	none	none	no	no	no	no	no	no
Bir_113	4.2.1.1.1.1.1.1.i1	S	none	none	none	no	no	no	no	no	no
Bir_114	4.2.1.1.1.1.1.1.i1	S	none	none	none	no	no	no	no	no	no
Bir_115	4.2.1.1.1.1.1.1.i1	S	none	none	none	no	no	no	no	no	no
Bir_116	4.2.1.1.1.1.1.1.i1	S	none	none	none	no	no	no	no	no	no
Bir_117	4.2.1.1.1.1.1.1.i1	S	none	none	none	no	no	no	no	no	no
Bir_118	3.1.1.i1	S	none	C-61T	none	no	no	no	no	no	no
Bir_119	3.1.1.i1	S	none	C-61T	none	no	no	no	no	no	no
Bir_120	3.1.1.i1	S	none	C-61T	none	no	no	no	no	no	no
Bir_121	4.1.i1.2.1	S	E319K, GC-95G	none	G594E	no	no	no	no	no	no
Bir_122	4.1.i1.2.1	S	E319K, GC-95G	none	G594E	no	no	no	no	no	no
Bir_123	4.1.i1.2.1	S	E319K, GC-95G	none	G594E	no	no	no	no	no	no
Bir_124	4.1.i1.2.1	S	E319K, GC-135G, GC-95G	none	G594E	no	no	no	no	no	no
Bir_125	4.1.i1.2.1	S	C-52CG, E319K, GC-95G	none	G594E	no	no	no	no	no	no
Bir_126	4.1.i1.2.1	S	E319K, GC-95G	none	G594E	no	no	no	no	no	no
Bir_127	4.1.i1.2.1	S	E319K, GC-95G	none	G594E	no	no	no	no	no	no
Bir_128	4.1.i1.2.1	S	E319K, GC-95G	none	G594E	no	no	no	no	no	no
Bir_130	4.1.i1.2.1	S	E319K, GC-95G	A-187C	G594E	no	no	no	no	no	no
Bir_132	4.1.i1.2.1	S	E319K, GC-95G	A-187C	G594E	no	no	no	no	no	no
Bir_133	4.1.i1.2.1	S	E319K, GC-95G	none	G594E	no	no	no	no	no	no
Bir_134	4.1.i1.2.1	S	E319K, GC-95G	none	G594E	no	no	no	no	no	no
Bir_135	4.1.i1.2.1	S	E319K, GC-95G	none	G594E	no	no	no	no	no	no
Bir_136		S	CG-124C	A-187C	none	no	no	no	no	no	no
Bir_138		S	CG-124C	none	none	no	no	no	no	no	no
Bir_139		S	CG-124C	A-187C	none	no	no	no	no	no	no
Bir_141	4.2.1.1.1.1.1.1.i1	S	none	none	none	no	no	no	no	no	no
Bir_142	4.2.1.1.1.1.1.1.i1	S	none	none	none	no	no	no	no	no	no
Bir_143	4.2.1.1.1.1.1.1.i1	S	none	none	none	no	no	no	no	no	no
Bir_144	4.2.1.1.1.1.1.1.i1	S	none	none	none	no	no	no	no	no	no
Bir_145	4.2.1.1.1.1.1.1.i1	S	none	A-187C	none	no	no	no	no	no	no
Bir_146	4.2.1.1.1.1.1.1.i1	S	none	none	none	no	no	no	no	no	no
Bir_148	4.2.1.1.1.1.1.1.i1	S	none	A-187C	none	no	no	no	no	no	no
Bir_149	4.2.1.1.1.1.1.1.i1	S	none	none	none	no	no	no	no	no	no
Bir_150	4.2.1.1.1.1.1.1.i1	S	none	A-187C	none	no	no	no	no	no	no
Bir_151	4.2.1.1.1.1.1.1.i1	S	none	none	none	no	no	no	no	no	no
Bir_152	4.2.1.1.1.1.1.1.i1	S	none	none	none	no	no	no	no	no	no
Bir_153	4.2.1.1.1.1.1.1.i1	S	none	A-187C	none	no	no	no	no	no	no
Bir_154	4.2.1.1.1.1.1.1.i1	S	none	none	none	no	no	no	no	no	no
Bir_155	4.2.1.1.1.1.1.1.i1	S	none	A-187C	none	no	no	no	no	no	no
Bir_156	4.2.1.1.1.1.1.1.i1	S	none	none	none	no	no	no	no	no	no
Bir_157	4.2.1.1.1.1.1.1.i1	S	none	none	none	no	no	no	no	no	no
Bir_158	4.2.1.1.1.1.1.1.i1	S	none	A-187C	none	no	no	no	no	no	no
Bir_159	3.1.1,4.2.1.1.1.1.1.1.i2	S	none	C-61T	none	no	no	no	no	no	no
Bir_160	3.1.1.i1	S	none	C-61T	none	no	no	no	no	no	no
Bir_161	3.1.1.i1	S	none	C-61T	none	no	no	no	no	no	no
Bir_162	3.1.1.i1	S	none	C-61T	none	no	no	no	no	no	no
Bir_164	3.1.1.i1	S	none	C-61T	none	no	no	no	no	no	no
Bir_166	3.1.1.i1	S	none	C-61T	none	no	no	no	no	no	no
Bir_167	3.1.1.i1	S	none	C-61T	none	no	no	no	no	no	no
Bir_168	4.2.1.1.1.1.1.1.i1	S	none	none	none	no	no	no	no	no	no
Bir_169	4.2.1.1.1.1.1.1.i1	S	none	none	none	no	no	no	no	no	no
Bir_170	4.2.1.1.1.1.1.1.i1	S	none	none	none	no	no	no	no	no	no
Bir_171	3.1.1	S	none	C-61T	none	no	no	no	no	no	no
Bir_172	3.1.1	S	none	C-61T	none	no	no	no	no	no	no
Bir_173	4.2.1.2.2.1.2	S	none	none	none	no	no	no	no	no	no
Bir_174	4.1.i1.2.1	S	none	none	G594E	no	no	no	no	no	no
Bir_175	4.1.i1.2.1	S	none	none	G594E	no	no	no	no	no	no
Bir_176	4.1.i1.2.1	S	none	A-187C, I491F	G594E	no	no	no	no	no	no
Bir_177	4.1.i1.2.1	S	none	A-187C, I491F	G594E	no	no	no	no	no	no
Bir_178	4.1.i1.2.1	S	none	I491F	G594E	no	no	no	no	no	no
Bir_180	4.1.i1.2.1	S	none	I491F	G594E	no	no	no	no	no	no
Bir_181	4.1.i1.2.1	S	none	I491F	G594E	no	no	no	no	no	no
Bir_183	4.1.i1.2.1	S	none	none	G594E	no	no	no	no	no	no
Bir_184	4.1.i1.2.1	S	none	I491F	G594E	no	no	no	no	no	no
Bir_186	4.1.i1.2.1	S	none	A-187C, I491F	G594E	no	no	no	no	no	no
Bir_187	4.1.i1.2.1	S	none	I491F	G594E	no	no	no	no	no	no
Bir_188	4.2.1.1.1.1.1.1.i1	R	none	L452P	none	no	no	no	no	yes	no
Bir_189	4.1.i1.2.1	S	none	none	G594E	no	no	no	no	no	no
Bir_190	4.1.i1.2.1	S	none	none	G594E	no	no	no	no	no	no
Bir_191	4.1.i1.2.1	S	none	A-187C	G594E	no	no	no	no	no	no
Bir_192	4.1.i1.2.1	S	none	I491F	G594E	no	no	no	no	no	no
Bir_211	4.1.i1.2.1	S	E319K, GC-95G	none	G594E	no	no	no	no	no	no
Bir_212	4.2.1.1.1.1.1.1.i1	S	none	A-187C	none	no	no	no	no	no	no
Bir_213	4.2.1.1.1.1.1.1.i1	R	none	L452P	none	no	no	no	no	yes	no
Bir_214	4.1.i1.2.1	S	none	none	G594E	no	no	no	no	no	no
Bir_215	1.2.2.1	S	none	none	A172V	no	no	no	no	no	no
Bir_216	1.2.2.1	S	none	none	A172V	no	no	no	no	no	no
Bir_217	4.2.1.1.1.1.1.1.i1	S	none	none	none	no	no	no	no	no	no
Bir_218	1.1.2	S	none	A-261G	A172V, P601L	no	no	no	no	no	no
Bir_219	4.2.1.1.1.1.1.1.i1	S	none	none	none	no	no	no	no	no	no
Bir_220	4.2.1.1.1.2.1.1.1.1.1	S	none	none	none	no	no	no	no	no	no
Bir_223	4.2.1.2.1.1.i3.1	S	none	none	none	no	no	no	no	no	no
Bir_224	4.2.1.1.1.2.1.1.1.2	S	GC-95G, T-147C	none	none	no	no	no	no	no	no
Bir_225	4.2.1.1.1.2.1.1.1.2	S	GC-95G, T-147C	none	none	no	no	no	no	no	no
Bir_226	4.1.i1.2.1	S	E319K, GC-95G	none	G594E	no	no	no	no	no	no
Bir_227	4.1.i1.2.1	S	E319K, GC-95G	none	G594E	no	no	no	no	no	no
Bir_228	4.1.i1.2.1	S	E319K, GC-95G	A-187C	G594E	no	no	no	no	no	no
Bir_229	4.1.i1.2.1	S	none	A-187C	G594E	no	no	no	no	no	no
Bir_230	1.2.2.2	S	none	none	A172V	no	no	no	no	no	no
Bir_231	3.1.1.i1	S	none	C-61T	none	no	no	no	no	no	no
Bir_232	3.1.1	S	none	none	none	no	no	no	no	no	no
Bir_233	3.1.1.i1	S	none	C-61T	none	no	no	no	no	no	no
Bir_235	1.1.2	S	none	A-187C	A172V, P601L	no	no	no	no	no	no
Bir_236	1.2.2.1	S	none	A-187C	A172V	no	no	no	no	no	no
Bir_237	4.1.i1.2.1	S	none	none	G594E	no	no	no	no	no	no
Bir_238	4.1.i1.2.1	S	none	none	G594E	no	no	no	no	no	no
Bir_239	4.1.i1.2.1	S	none	A-187C	G594E	no	no	no	no	no	no
Bir_240	3.1.1.i1	S	none	C-61T	none	no	no	no	no	no	no
Bir_241	1.1.2	R	none	H445Y	A172V, P601L	no	no	no	no	no	yes
Bir_243	3.1.1.i1	S	none	C-61T	none	no	no	no	no	no	no
Bir_244	3.1.1.i1	S	none	C-61T	none	no	no	no	no	no	no
Bir_245	4.1.i1.2.1	S	none	none	G594E	no	no	no	no	no	no
Bir_247	3.1.1.i1	S	none	A-187C, C-61T	none	no	no	no	no	no	no
Bir_248	3.1.1.i1	S	none	C-61T	none	no	no	no	no	no	no
Bir_249	3.1.1	S	none	C-61T	D271G	no	no	no	no	no	no
Bir_250	3.1.1	S	none	A-187C, C-61T	D271G	no	no	no	no	no	no
Bir_251	4.1.i1.2.2	S	none	none	G594E	no	no	no	no	no	no
Bir_252	4.1.i1.2.2	S	none	none	G594E	no	no	no	no	no	no
Bir_253	3.1.1.i1	S	none	C-61T	none	no	no	no	no	no	no
Bir_254	3.1.1.i1	S	none	C-61T	none	no	no	no	no	no	no
Bir_256	4.1.i1.2.1	S	none	none	G594E	no	no	no	no	no	no
Bir_260	4.2.1.2.1.1.i3.1	S	none	none	none	no	no	no	no	no	no
Bir_261	4.1.i1.1.1.1	S	none	A-187C	G594E	no	no	no	no	no	no
Bir_262	4.1.i1.1.1.1	S	none	none	G594E	no	no	no	no	no	no
Bir_263	4.1.i1.1.1.1	S	none	none	G594E	no	no	no	no	no	no
Bir_264	4.1.i1.1.1.1	S	none	none	G594E	no	no	no	no	no	no
Bir_265	4.2.1.1.1.1.1.1.i1	S	none	none	none	no	no	no	no	no	no
Bir_266	4.2.1.1.1.1.1.1.i1	S	none	none	none	no	no	no	no	no	no
Bir_267	4.2.1.1.1.1.1.1.i1	S	none	none	none	no	no	no	no	no	no
Bir_268	4.2.1.1.1.1.1.1.i1	S	none	none	none	no	no	no	no	no	no
Bir_269	1.2.2.1	S	none	A-187C	A172V	no	no	no	no	no	no
Bir_270	1.2.2.1	S	none	A-187C	A172V	no	no	no	no	no	no
Bir_271	3.1.1	S	none	C-61T	none	no	no	no	no	no	no
Bir_272	3.1.1	S	none	C-61T	K715N	no	no	no	no	no	no
Bir_273	4.2.1.2.1.1.i3.1	S	none	none	none	no	no	no	no	no	no
Bir_274	4.2.1.2.1.1.i3.1	S	none	none	none	no	no	no	no	no	no
Bir_276	4.2.1.2.1.1.i4.1	S	none	none	none	no	no	no	no	no	no
Bir_277	4.2.1.1.1.1.1.1.i1	S	none	none	none	no	no	no	no	no	no
Bir_278	3.1.1.i1	S	none	C-61T	none	no	no	no	no	no	no
Bir_279	4.2.1.1.1.1.1.1.i1	S	none	none	none	no	no	no	no	no	no
Bir_280	1.1.2	S	none	none	A172V, P601L	no	no	no	no	no	no
Bir_282	1.2.2.2	S	none	none	A172V	no	no	no	no	no	no
Bir_283	4.2.1.2.1.1.i4.1	S	none	none	none	no	no	no	no	no	no
Bir_284	3.1.1	S	none	none	none	no	no	no	no	no	no
Bir_286	4.2.1.2.2.1.1	S	none	none	none	no	no	no	no	no	no
Bir_287	1.2.2.2	S	none	A-217G	A172V	no	no	no	no	no	no
Bir_290	4.2.1.2.2.1.1	S	none	none	none	no	no	no	no	no	no
Bir_292	4.2.1.1.1.1.1.1.i1	R	none	L452P	none	no	no	no	no	yes	no
Bir_293	4.1.i1.2.1	S	none	none	G594E	no	no	no	no	no	no
Bir_294	1.1.2	S	none	A-261G	A172V, P601L	no	no	no	no	no	no
Bir_296	1.1.2	S	none	A-261G	A172V, P601L	no	no	no	no	no	no
Bir_297	4.1.i1.2.1	S	none	A-187C	G594E	no	no	no	no	no	no
Bir_299	4.1.i1.2.1	S	none	none	G594E	no	no	no	no	no	no
Bir_300	4.1.i1.2.1	S	none	I491F	G594E	no	no	no	no	no	no
Bir_301	4.1.i1.2.1	S	E319K, GC-95G	none	G594E	no	no	no	no	no	no
Bir_302	4.1.i1.2.1	S	none	A-187C, I491F	G594E	no	no	no	no	no	no
Bir_303	3.1.1.i1	S	none	C-61T	none	no	no	no	no	no	no
Bir_304	1.1.2	S	none	A-261G	A172V, P601L	no	no	no	no	no	no
Bir_305	4.1.i1.2.1	S	E319K, GC-95G	A-187C	G594E	no	no	no	no	no	no
Bir_306	4.1.i1.2.1	R	none	S450L	G594E	no	no	no	no	no	yes
Bir_307	5	S	none	none	none	no	no	no	no	no	no
Bir_308	4.1.i1.2.1	S	none	none	G594E	no	no	no	no	no	no
Bir_309	4.2.1.1.1.1.1.1.i1	S	none	A-187C	none	no	no	no	no	no	no
Bir_31	4.2.1.1.1.1.1.1.i1,4.1.i1.2.1,4.2.1.2.1.1	S	E319K	none	G594E	no	no	no	no	no	no
Bir_310	4.2.2.1	S	none	A-187C	none	no	no	no	no	no	no
Bir_311	4.1.i1.2.1	S	E319K, GC-95G	none	G594E	no	no	no	no	no	no
Bir_312	4.1.i1.2.1	S	E319K, GC-95G	none	G594E	no	no	no	no	no	no
Bir_313	4.2.1.1.1.1.1.1.i1	S	none	none	none	no	no	no	no	no	no
Bir_314	4.2.1.1.1.1.1.1.i1	S	none	A-187C	none	no	no	no	no	no	no
Bir_316	4.2.1.1.1.1.1.1.i1	S	none	none	none	no	no	no	no	no	no
Bir_317	4.2.1.1.1.1.1.1.i1	S	none	none	none	no	no	no	no	no	no
Bir_318	4.2.1.1.1.1.1.1.i1	S	none	none	none	no	no	no	no	no	no
Bir_32	3.1.1	S	none	C-61T	none	no	no	no	no	no	no
Bir_320	4.2.1.1.1.1.1.1.i1	S	none	none	none	no	no	no	no	no	no
Bir_324	3.1.1.i1	S	none	C-61T	none	no	no	no	no	no	no
Bir_326	2.2.1.1.1.i1	S	none	none	none	no	no	no	no	no	no
Bir_327	3.1.1.i2	S	none	C-61T	none	no	no	no	no	no	no
Bir_328	3.1.1.i1	S	none	C-61T	none	no	no	no	no	no	no
Bir_329	3.1.1.i2	S	none	C-61T	none	no	no	no	no	no	no
Bir_33	3.1.1,4.2.1.1.1.1.1.1.i1,4.1.i1.2.1	S	E319K	C-61T	G594E	no	no	no	no	no	no
Bir_330	3.1.1.i1	S	none	A-187C, C-61T	none	no	no	no	no	no	no
Bir_331	4.1.i1.2.1	R	E319K, GC-95G	S450W	G594E	no	no	no	no	no	yes
Bir_333	1.2.2.1	S	none	none	A172V	no	no	no	no	no	no
Bir_334	4.1.i1.2.1	S	E319K	none	G594E	no	no	no	no	no	no
Bir_335	2.2.1.1.1.i1	S	none	none	none	no	no	no	no	no	no
Bir_336	4.2.1.1.1.1.1.1.i1	S	none	none	none	no	no	no	no	no	no
Bir_337	2.2.1.1.1.i1	S	none	A-187C	none	no	no	no	no	no	no
Bir_338	4.1.i1.2.1	S	E319K, GC-95G	A-187C	G594E	no	no	no	no	no	no
Bir_339	4.2.1.1.1.1.1.1.i1	S	none	none	none	no	no	no	no	no	no
Bir_34	4.1.i1.1.1.1	S	none	none	G594E	no	no	no	no	no	no
Bir_340	4.2.1.1.1.1.1.1.i1	S	none	none	none	no	no	no	no	no	no
Bir_341	4.2.1.1.1.1.1.1.i1	S	none	none	none	no	no	no	no	no	no
Bir_342		S	CG-124C	none	F452L	yes	no	no	no	no	no
Bir_345	4.1.i1.1.1.1	S	none	none	G594E	no	no	no	no	no	no
Bir_346	4.1.i1.1.1.1	S	none	none	G594E	no	no	no	no	no	no
Bir_347	4.1.i1.1.1.1	S	none	A-187C	G594E	no	no	no	no	no	no
Bir_348	4.1.i1.2.1	S	E319K, GC-95G	A-187C	G594E	no	no	no	no	no	no
Bir_349		S	CG-124C	none	none	no	no	no	no	no	no
Bir_35	4.1.i1.2.1,2.2.1.1.1.i1,3.1.1.i1	S	E319K	C-61T	G594E	no	no	no	no	no	no
Bir_351	2.2.1.1.1.i1	S	none	A-187C	none	no	no	no	no	no	no
Bir_352	4.1.i1.2.1	S	E319K, GC-95G	none	G594E	no	no	no	no	no	no
Bir_353	3.1.1.i1	S	none	C-61T	none	no	no	no	no	no	no
Bir_354	2.2.1.1.1.i1	S	none	none	none	no	no	no	no	no	no
Bir_355	2.2.1.1.1.i1	S	none	A-187C	none	no	no	no	no	no	no
Bir_356	3.1.1.i1	S	none	C-61T	none	no	no	no	no	no	no
Bir_357	3.1.1.i1	S	none	C-61T	none	no	no	no	no	no	no
Bir_358	3.1.1.i1	S	none	C-61T	none	no	no	no	no	no	no
Bir_359	4.1.i1.2.1	S	E319K, GC-95G	none	G594E	no	no	no	no	no	no
Bir_36	4.1.i1.2,3.1.1,4.1.i1.1.1.1	S	E319K	none	G594E	no	no	no	no	no	no
Bir_360	4.1.i1.1.1.1	S	none	A-187C	G594E	no	no	no	no	no	no
Bir_362	4.1.i1.1.1.1	S	none	none	G594E	no	no	no	no	no	no
Bir_363	4.1.i1.2.1	S	E319K, GC-95G	none	G594E	no	no	no	no	no	no
Bir_368	4.1.i1.2.1	S	E319K, GC-95G	none	G594E	no	no	no	no	no	no
Bir_369	4.2.1.1.1.2.1.1.1.1.1	S	none	none	none	no	no	no	no	no	no
Bir_37	3.1.1,4.1.i1.2.1	S	none	C-61T	G594E	no	no	no	no	no	no
Bir_370	3.1.1.i1	S	none	C-61T	none	no	no	no	no	no	no
Bir_371	3.1.1.i1	S	none	C-61T	none	no	no	no	no	no	no
Bir_374	4.1.i1.2.1	S	C-52CG, E319K, GC-95G	S450W	G594E	no	no	no	no	no	yes
Bir_377	4.1.i1.2.1	S	E319K, GC-95G	A-187C	G594E	no	no	no	no	no	no
Bir_378		S	CG-124C	A-187C	none	no	no	no	no	no	no
Bir_379	4.1.i1.1.1.1	S	none	none	G594E	no	no	no	no	no	no
Bir_38	4.2.1.1.1.1.1.1.i1,4.1.i1.1.1.1,4.2.1.2.1.1	S	none	none	G594E	no	no	no	no	no	no
Bir_380	4.1.i1.2.1	S	E319K, GC-95G	none	G594E	no	no	no	no	no	no
Bir_381	4.1.i1.1.1.1	S	none	none	G594E	no	no	no	no	no	no
Bir_382	4.1.i1.1.1.1	S	none	A-187C	G594E	no	no	no	no	no	no
Bir_383	4.1.i1.1.1.1	S	none	A-187C	G594E	no	no	no	no	no	no
Bir_384	4.2.1.1.1.1.1.1.i1	S	none	M390T	none	no	no	no	no	no	no
Bir_385	4.2.1.1.1.2.1.1.1.1.1	S	none	none	none	no	no	no	no	no	no
Bir_386	4.2.1.2.1.2	S	none	none	none	no	no	no	no	no	no
Bir_387	4.2.1.1.1.1.1.1.i1	S	none	none	none	no	no	no	no	no	no
Bir_388	4.2.1.1.1.1.1.1.i1	S	none	M390T	none	no	no	no	no	no	no
Bir_389	4.1.i1.2.1	S	none	none	G594E	no	no	no	no	no	no
Bir_39	4.2.1.2.1.1.i2,4.2.1.1.1.1.1.1.i1	S	none	none	none	no	no	no	no	no	no
Bir_391	1.1.2	S	none	A-261G	A172V, P601L	no	no	no	no	no	no
Bir_392	2.2.1.1.1	S	none	none	none	no	no	no	no	no	no
Bir_393	4.2.1.1.1.2.1.1.1.1.1	S	none	none	none	no	no	no	no	no	no
Bir_394	4.2.1.1.1.1.1.1.i1	S	none	none	none	no	no	no	no	no	no
Bir_395	4.2.1.1.1.1.1.1.i1	S	none	none	none	no	no	no	no	no	no
Bir_396	4.2.1.2.1.1.i4.1	S	none	none	none	no	no	no	no	no	no
Bir_397	4.2.1.1.1.1.1.1.i1	S	none	A-187C	none	no	no	no	no	no	no
Bir_398	4.2.1.1.1.1.1.1.i1	S	none	none	none	no	no	no	no	no	no
Bir_399	4.2.1.2.1.1.i2	S	none	none	none	no	no	no	no	no	no
Bir_40	4.2.1.2.1.1.i2,4.2.1.1.1.1.1.1.i1	S	none	none	none	no	no	no	no	no	no
Bir_400	4.2.1.1.1.1.1.1.i1	S	none	none	none	no	no	no	no	no	no
Bir_401	4.2.1.2.1.1.i2	S	none	none	none	no	no	no	no	no	no
Bir_402	4.2.1.2.2.1.1	S	none	none	none	no	no	no	no	no	no
Bir_403	4.2.1.2.1.1.i4.1	S	none	none	none	no	no	no	no	no	no
Bir_405	4.2.1.1.1.1.1.1.i1	S	none	none	none	no	no	no	no	no	no
Bir_406	4.2.1.1.1.1.1.1.i1	S	none	none	none	no	no	no	no	no	no
Bir_407	4.1.i1.2.1	S	E319K, GC-95G	none	G594E	no	no	no	no	no	no
Bir_408	3.1.1	S	none	C-61T, K944E	D271G	no	no	no	no	no	no
Bir_409	3.1.1	S	none	C-61T, K944E	D271G	no	no	no	no	no	no
Bir_41	3.1.1	S	none	C-61T	none	no	no	no	no	no	no
Bir_410	3.2.1	S	none	none	none	no	no	no	no	no	no
Bir_411	3.2.1	S	none	none	none	no	no	no	no	no	no
Bir_412	3.1.1.i2	S	none	C-61T	none	no	no	no	no	no	no
Bir_413	3.1.1	S	none	C-61T	none	no	no	no	no	no	no
Bir_414	2.2.1.1.1	S	none	none	none	no	no	no	no	no	no
Bir_415	4.1.i1.2.1	S	none	none	G594E	no	no	no	no	no	no
Bir_416	3.1.1.i2	S	none	C-61T	none	no	no	no	no	no	no
Bir_417	4.2.1.2.1.1.i4.1	S	none	none	none	no	no	no	no	no	no
Bir_418	3.1.1	S	none	C-61T	none	no	no	no	no	no	no
Bir_419	3.1.1	S	none	C-61T	none	no	no	no	no	no	no
Bir_42	4.2.1.1.1.1.1.1.i1	S	none	none	none	no	no	no	no	no	no
Bir_421	4.1.i1.2.1	S	E319K, GC-95G	none	G594E	no	no	no	no	no	no
Bir_422	4.2.1.1.1.1.1.1.i1	S	none	none	none	no	no	no	no	no	no
Bir_423	4.1.i1.2.1	S	E319K, GC-95G	none	G594E	no	no	no	no	no	no
Bir_424	4.2.1.2.2.1.1	S	none	none	none	no	no	no	no	no	no
Bir_425	4.2.1.2.2.1.1	S	none	none	none	no	no	no	no	no	no
Bir_426	4.2.1.2.1.2	S	none	none	none	no	no	no	no	no	no
Bir_427	3.1.1	S	none	C-61T	none	no	no	no	no	no	no
Bir_428	4.2.1.1.1.1.1.1.i1	S	none	none	none	no	no	no	no	no	no
Bir_429	4.2.1.1.1.1.1.1.i1	S	none	none	none	no	no	no	no	no	no
Bir_43	4.2.1.1.1.1.1.1.i1	S	none	none	none	no	no	no	no	no	no
Bir_431	4.2.1.1.1.1.1.1.i1	S	none	none	none	no	no	no	no	no	no
Bir_432	4.2.1.1.1.1.1.1.i1	S	none	none	none	no	no	no	no	no	no
Bir_433	4.2.1.1.1.1.1.1.i1	S	none	none	none	no	no	no	no	no	no
Bir_434	4.2.1.1.1.1.1.1.i1	S	none	none	none	no	no	no	no	no	no
Bir_435	4.2.1.1.1.1.1.1.i1	S	none	none	none	no	no	no	no	no	no
Bir_437	4.2.1.1.1.1.1.1.i1	S	none	none	none	no	no	no	no	no	no
Bir_438	4.2.1.1.1.1.1.1.i1	S	none	none	none	no	no	no	no	no	no
Bir_44	3.1.2,3.1.1	S	R153W	C-61T	none	no	no	no	no	no	no
Bir_45	4.2.1.2.2.1.2,3.1.1	S	none	C-61T	none	no	no	no	no	no	no
Bir_451	3.1.1.i1	S	none	C-61T	none	no	no	no	no	no	no
Bir_459	3.1.1.i2	S	none	C-61T	none	no	no	no	no	no	no
Bir_464	3.1.1.i1	S	none	C-61T	none	no	no	no	no	no	no
Bir_467	3.1.1.i1	S	none	C-61T	none	no	no	no	no	no	no
Bir_47	3.1.1,4.1.i1.2.1,4.1.i1.1	S	none	C-61T	G594E	no	no	no	no	no	no
Bir_474	4.1.i1.2.1	S	none	none	G594E	no	no	no	no	no	no
Bir_476	4.1.i1.2.1	S	none	none	G594E	no	no	no	no	no	no
Bir_48	4.2.2.1,3.1.1	S	none	C-61T	none	no	no	no	no	no	no
Bir_481	3.1.1.i1	S	none	C-61T	none	no	no	no	no	no	no
Bir_482	4.2.2.1	S	none	none	none	no	no	no	no	no	no
Bir_483	4.1.i1.2.1	S	none	none	G594E	no	no	no	no	no	no
Bir_49	4.1.i1.2.1	S	none	none	G594E	no	no	no	no	no	no
Bir_51	4.2.1.1.1.1.1.1.i1	S	none	none	none	no	no	no	no	no	no
Bir_52	4.2.1.1.1.1.1.1.i1	S	none	none	none	no	no	no	no	no	no
Bir_53	4.1.i1.2.1	S	none	none	G594E	no	no	no	no	no	no
Bir_54	4.1.i1.2.1	S	none	none	G594E	no	no	no	no	no	no
Bir_55	1.2.2.2	S	none	none	A172V	no	no	no	no	no	no
Bir_56	1.2.2.2	S	none	none	A172V	no	no	no	no	no	no
Bir_57	3.1.1.i2	S	none	C-61T	none	no	no	no	no	no	no
Bir_58	4.2.1.1.1.2.2.2,3.1.1.i2	S	none	C-61T	none	no	no	no	no	no	no
Bir_59	3.1.1.i2	S	none	C-61T	none	no	no	no	no	no	no
Bir_60	3.1.1.i2	S	none	C-61T	none	no	no	no	no	no	no
Bir_61	3.1.1.i1	S	none	C-61T	none	no	no	no	no	no	no
Bir_62	3.1.1.i1	S	none	C-61T	none	no	no	no	no	no	no
Bir_63	3.1.1.i1	S	none	C-61T	none	no	no	no	no	no	no
Bir_66	3.1.1.i1	S	none	C-61T	none	no	no	no	no	no	no
Bir_67	3.1.1.i1	S	none	C-61T	none	no	no	no	no	no	no
Bir_68	3.1.1.i1	S	none	C-61T	none	no	no	no	no	no	no
Bir_69	3.1.1.i1	S	none	C-61T	none	no	no	no	no	no	no
Bir_70	3.1.1.i1	S	none	C-61T	none	no	no	no	no	no	no
Bir_71	4.1.i1.2.1	S	none	none	G594E	no	no	no	no	no	no
Bir_72	4.1.i1.2.1	S	none	none	G594E	no	no	no	no	no	no
Bir_73	4.1.i1.2.1	S	none	none	G594E	no	no	no	no	no	no
Bir_75	4.1.i1.2.1	S	none	none	G594E	no	no	no	no	no	no
Bir_76	4.1.i1.2.1	S	none	none	G594E	no	no	no	no	no	no
Bir_77	3.1.1	S	none	C-61T	none	no	no	no	no	no	no
Bir_79	4.2.1.2.2.1.2	S	none	none	none	no	no	no	no	no	no
Bir_80	4.2.1.1.1.1.1.1.i1	S	none	none	none	no	no	no	no	no	no
Bir_81	4.2.1.1.1.1.1.1.i1	S	none	none	none	no	no	no	no	no	no
Bir_82	4.1.i1.2.1	S	none	none	G594E	no	no	no	no	no	no
Bir_83	4.1.i1.2.1	S	none	none	G594E	no	no	no	no	no	no
Bir_84	3.1.1	S	none	C-61T	none	no	no	no	no	no	no
Bir_85	3.1.1	S	none	C-61T	none	no	no	no	no	no	no
Bir_87	4.2.1.2.1.1.i4.1	S	none	none	none	no	no	no	no	no	no
Bir_88	4.2.2.1	S	none	none	none	no	no	no	no	no	no
Bir_89	4.2.2.1	S	none	none	none	no	no	no	no	no	no
Bir_90	4.2.1.2.1.1.i4.1	S	none	none	none	no	no	no	no	no	no
Bir_91	4.1.i1.2.1	S	none	I491F	G594E	no	no	no	no	no	no
Bir_92	4.1.i1.2.1	S	none	I491F	G594E	no	no	no	no	no	no
Bir_93	4.1.i1.2.1	S	none	I491F	G594E	no	no	no	no	no	no
Bir_95	3.1.1.i1	S	none	C-61T	none	no	no	no	no	no	no
Bir_96	3.1.1.i1	S	none	C-61T	none	no	no	no	no	no	no
Bir_97	3.1.1.i1	S	none	C-61T	none	no	no	no	no	no	no
Bir_98	3.1.1.i1	S	none	C-61T	none	no	no	no	no	no	no
Bir_99	3.1.1.i1	S	none	C-61T	none	no	no	no	no	no	no
C00003242	4.1.i1.2.1	S	none	none	G594E	no	no	no	no	no	no
C00003243	3.1.1	S	none	C-61T	none	no	no	no	no	no	no
C00003245	4.1.i1.1.1.1	S	none	none	G594E	no	no	no	no	no	no
C00003246	1.1.2	S	none	none	A172V, P601L	no	no	no	no	no	no
C00003248	4.2.1.1.1.1.1.1.i2	S	none	none	none	no	no	no	no	no	no
C00003250	4.1.i1.2.1	S	none	none	G594E	no	no	no	no	no	no
C00003253	4.1.i1.1.1.2	S	none	none	G594E	no	no	no	no	no	no
C00003255	2.2.1.1.1	S	none	none	none	no	no	no	no	no	no
C00003257	1.1.2	S	none	A-261G	A172V, P601L	no	no	no	no	no	no
C00003260	3.1.1	S	none	C-61T	none	no	no	no	no	no	no
C00003263	1.1.1.2	S	none	none	A172V, A621T, P601L	no	no	no	no	no	no
C00003264	4.1.i1.2.1	S	none	none	G594E	no	no	no	no	no	no
C00003268	3.1.1	S	none	C-61T	none	no	no	no	no	no	no
C00003269	3.1.1	S	none	C-61T	none	no	no	no	no	no	no
C00003272	4.2.1.1.1.1.1.1.i2	S	none	none	none	no	no	no	no	no	no
C00003275	4.2.1.2.1.1.i4.1	R	none	S450L	I491V	yes	yes	no	no	no	yes
C00003276	4.1.i1.2.1	S	none	none	G594E	no	no	no	no	no	no
C00003281	1.1.2	S	none	none	A172V, I1264T, P601L	no	no	no	no	no	no
C00003282	4.2.1.2.2.1.1	S	none	none	none	no	no	no	no	no	no
C00003290	2.2.1.1.1	R	none	S450L	W484G	yes	no	yes	no	no	yes
C00003294	3.1.1	S	none	C-61T	none	no	no	no	no	no	no
C00003295	1.1.2	S	none	A-261G	A172V, P601L	no	no	no	no	no	no
C00003298	2.2.1.1.1.i2	S	none	none	none	no	no	no	no	no	no
C00003300	4	S	none	none	none	no	no	no	no	no	no
C00003303	3.1.1	S	none	C-61T	D271G, M541I	no	no	no	no	no	no
C00003310	3.1.1	S	none	C-61T	none	no	no	no	no	no	no
C00003312	3.1.1	S	none	C-61T	none	no	no	no	no	no	no
C00003315	4.2.1.2.1.1.i1	S	none	none	none	no	no	no	no	no	no
C00003319	4.2.1.2.1.1.i4.1	S	none	none	none	no	no	no	no	no	no
C00003321	4.2.1.2.2.1.1	S	none	none	none	no	no	no	no	no	no
C00003323	2.2.1.1.1	S	none	none	none	no	no	no	no	no	no
C00003325	4.2.1.1.2	S	G-68A	C-181T	none	no	no	no	no	no	no
C00003327	2.2.1.1.1	S	none	none	none	no	no	no	no	no	no
C00003330	2.2.1.1.1	S	none	none	none	no	no	no	no	no	no
C00003331	3.1.1	S	none	C-61T	none	no	no	no	no	no	no
C00003334	4.2.1.1.1.1.1.1.i2	S	none	none	none	no	no	no	no	no	no
C00003336	1.1.1.2	S	none	C-280T	A172V, A621T, P601L	no	no	no	no	no	no
C00003337	3.1.1.i2	S	none	C-61T	none	no	no	no	no	no	no
C00003338	4.1.i1.2.1	S	none	none	G594E	no	no	no	no	no	no
C00003339	4.2.1.1.1.1.1.1.i2	S	none	none	none	no	no	no	no	no	no
C00003341	4.1.i2.1	S	none	none	G594E	no	no	no	no	no	no
C00003342	4.1.i1.2.1	S	none	none	G594E	no	no	no	no	no	no
C00003344	4.2.1.1.1.1.1.1.i2	S	none	none	none	no	no	no	no	no	no
C00003346	4.2.1.2.1.1.i3.1	S	none	none	none	no	no	no	no	no	no
C00003347	3.1.1	S	none	C-61T	none	no	no	no	no	no	no
C00003350	4.2.1.2.1.1.i1	S	none	none	none	no	no	no	no	no	no
C00003352	1.1.2	S	none	A-261G	A172V, P601L	no	no	no	no	no	no
C00003353	4.1.i1.1.1.1	S	none	none	G594E	no	no	no	no	no	no
C00003355	4.1.i1.1.1.2	S	none	none	G594E	no	no	no	no	no	no
C00003361	2.2.2	R	none	S450L	V483G	yes	yes	no	no	no	yes
C00003365	4.1.i1.2.1	S	E319K	none	G594E	no	no	no	no	no	no
C00003367	4.1.i1.2.1	S	none	none	G594E	no	no	no	no	no	no
C00003369	3.1.1	S	none	C-61T	none	no	no	no	no	no	no
C00003370	1.1.2	S	none	none	A172V, P601L	no	no	no	no	no	no
C00003371	4.1.i1.2.1	S	none	none	G594E	no	no	no	no	no	no
C00003374	4.2.1.1.1.1.1.1.i1	S	none	none	none	no	no	no	no	no	no
C00003375	1.1.2	S	none	none	A172V, P601L	no	no	no	no	no	no
C00003384		S	none	R849RED	none	no	no	no	no	no	no
C00003387	1.2.2.1	S	none	none	A172V	no	no	no	no	no	no
C00003393	4.2.1.2.2.1.1	S	none	none	none	no	no	no	no	no	no
C00003398	4.2.1.1.1.1.1.1.i2	S	none	none	G594E	no	no	no	no	no	no
C00003399	3.1.1	S	none	C-61T	D271G	no	no	no	no	no	no
C00003401	4.2.1.2.1.1.i4.1	S	none	none	none	no	no	no	no	no	no
C00003402	3.1.1	S	none	C-61T, P358L	none	no	no	no	no	no	no
C00003405	2.2.1.1.1	S	none	none	none	no	no	no	no	no	no
C00003410	4.2.1.1.1.1.1.1.i2	S	none	none	none	no	no	no	no	no	no
C00003415	4.2.1.1.1.1.1.1.i1	S	none	none	none	no	no	no	no	no	no
C00003418	4.2.1.1.1.1.1.1.i2	S	none	none	none	no	no	no	no	no	no
C00003419	2.2.1.2	S	none	none	none	no	no	no	no	no	no
C00003421	3.1.1	S	none	C-61T	none	no	no	no	no	no	no
C00003424	4.2.1.2.1.1.i3.2	S	none	none	none	no	no	no	no	no	no
C00003428	2.2.1.1.1.i2	S	none	none	none	no	no	no	no	no	no
C00003430	2.2.1.1.1	S	none	none	none	no	no	no	no	no	no
C00003434	4.2.1.1.1.1.1.1.i1	S	none	none	none	no	no	no	no	no	no
C00003435	2.2.1.1.1	S	none	none	none	no	no	no	no	no	no
C00003438	4.2.1.1.1.1.1.1.i2	S	none	none	none	no	no	no	no	no	no
C00003444	3.1.1	S	none	C-61T	D271G	no	no	no	no	no	no
C00003448	4.2.1.2.1.1.i1	S	none	none	none	no	no	no	no	no	no
C00003449	4.2.1.1.1.1.1.1.i2	R	none	none	none	no	no	no	no	no	no
C00003452	3.1.1	S	none	C-61T	none	no	no	no	no	no	no
C00003454	4.2.1.2.2.2	S	none	none	none	no	no	no	no	no	no
C00003456	4.2.1.1.1.1.1.1.i2	S	none	none	none	no	no	no	no	no	no
C00003464	4.2.1.1.1.1.1.1.i2	S	none	none	none	no	no	no	no	no	no
C00003465	4.2.1.2.1.1.i1	S	none	none	none	no	no	no	no	no	no
C00003466	4.2.1.1.1.1.1.1.i2	S	none	D3G	none	no	no	no	no	no	no
C00003470	4.1.i1.1.1.1	S	G-110GTTTACT, GC-95G, T-79C	none	G594E	no	no	no	no	no	no
C00003472	4.1.i1.2.1	S	none	none	G594E	no	no	no	no	no	no
C00003473	1.2.2.1	S	none	none	A172V	no	no	no	no	no	no
C00003476	4.2.1.2.1.1.i3.1	S	none	none	none	no	no	no	no	no	no
C00003481	4.2.1.1.1.1.1.1.i2	S	none	none	none	no	no	no	no	no	no
C00003484	2.2.1.1.1	S	none	none	none	no	no	no	no	no	no
C00003485	4.2.1.2.1.1.i4.1	S	none	none	none	no	no	no	no	no	no
C00003486	1.2.2.1	R	none	S450L	A172V, L402F	no	no	no	yes	no	yes
C00003494	4.2.1.2.1.1.i4.1	S	none	none	none	no	no	no	no	no	no
C00003495	4	S	none	none	none	no	no	no	no	no	no
C00003499	1.2.2.1	S	none	none	A172V	no	no	no	no	no	no
C00003508	4.1.i1.2.1	S	none	none	G594E	no	no	no	no	no	no
C00003512	3.1.1.i2	S	none	C-61T	none	no	no	no	no	no	no
C00003513	4.1.i1.2.1	S	none	none	G594E	no	no	no	no	no	no
C00003517	3.1.1	S	none	C-61T	D271G, L679R	no	no	no	no	no	no
C00003518	4.1.i1.1.1	R	none	none	G594E	no	no	no	no	no	no
C00003522	4.1.i2.2	S	C-81T	none	G594E	no	no	no	no	no	no
C00003527	1.2.1.1.1	S	none	C-122A	A172V	no	no	no	no	no	no
C00003529	3.1.1.i2	S	none	C-61T	none	no	no	no	no	no	no
C00003531	3.2.2	S	none	none	none	no	no	no	no	no	no
C00003533	4.1.i1.1.1.1	S	none	none	G594E	no	no	no	no	no	no
C00003535	1.2.1.1.1	S	none	none	A172V	no	no	no	no	no	no
C00003538	4.2.1.1.1.2.2.2	S	none	none	none	no	no	no	no	no	no
C00003541	3.2.1	S	none	none	none	no	no	no	no	no	no
C00003543	4.2.1.2.2.1.1	S	none	none	none	no	no	no	no	no	no
C00003553	2.2.1.1.1,4.2.1.1.1.1.1.1.i2	S	none	none	none	no	no	no	no	no	no
C00003556	1.1.2	S	none	A-261G	A172V, P601L	no	no	no	no	no	no
C00003558	3.1.2	S	none	none	none	no	no	no	no	no	no
C00003559	4.2.1.2.2.2	S	none	none	none	no	no	no	no	no	no
C00003560	2.2.1.1.1	S	none	none	A1044V	no	no	no	no	no	no
C00003561	4.1.i1.2.1	S	none	none	G594E	no	no	no	no	no	no
C00003564	3.1.1	S	none	C-61T	none	no	no	no	no	no	no
C00003567	4.1.i1.1.2	S	none	none	G594E	no	no	no	no	no	no
C00003573	3.1.1.i2	S	none	C-61T	none	no	no	no	no	no	no
C00003574	4.1.i1.2.1	S	none	none	G594E	no	no	no	no	no	no
C00003576	4.1.i1.2.1	S	none	none	G594E	no	no	no	no	no	no
C00003578	4.2.1.2.1.1.i3.1,4.2.1.1.1.1.1.1.i2	S	none	none	none	no	no	no	no	no	no
C00003582	1.1.1.2	S	none	none	A172V, A621T, P601L	no	no	no	no	no	no
C00003583	4.1.i1.2.1	R	E319K	H445D	G594E	no	no	no	no	no	yes
C00003584	4.1.i1.2.1	S	none	none	G594E	no	no	no	no	no	no
C00003587	4	S	none	none	none	no	no	no	no	no	no
C00003588	2.2.1.1.1	S	none	none	none	no	no	no	no	no	no
C00003590	4.2.1.1.1.1.1.1.i1	S	none	none	none	no	no	no	no	no	no
C00003594	1.1	S	none	A-261G	A172V, P601L	no	no	no	no	no	no
C00003600	4.2.1.1.1.1.1.1.i2	S	none	none	none	no	no	no	no	no	no
C00003601	4.1.i1.2.1	S	none	none	G594E	no	no	no	no	no	no
C00003603	4.2.1.1.1.1.1.1.i1	S	none	none	none	no	no	no	no	no	no
C00003604	3.1.1	S	none	C-61T	none	no	no	no	no	no	no
C00003608	4.2.1.1.1.1.1.1.i1	S	none	none	none	no	no	no	no	no	no
C00003614	4.2.1.1.1.1.1.1.i1	S	none	none	none	no	no	no	no	no	no
C00003616	3.1.1	S	none	C-61T	none	no	no	no	no	no	no
C00003620	5	S	none	none	none	no	no	no	no	no	no
C00003622	4.2.1.2.1.1.i1	S	none	none	none	no	no	no	no	no	no
C00003623	1.1.2	S	none	A-261G	A172V, P601L	no	no	no	no	no	no
C00003624	4.1.i1.2.1	S	none	none	G594E	no	no	no	no	no	no
C00003628	3.1.1	S	none	C-61T	D271G	no	no	no	no	no	no
C00003660	2.2.1.1.1	S	none	none	none	no	no	no	no	no	no
C00003661	1.2.2.2	S	none	none	A172V	no	no	no	no	no	no
C00003664	4.1.i1.1.2	S	none	none	G594E	no	no	no	no	no	no
C00003666	1.1.2	S	none	A-261G	A172V, P601L	no	no	no	no	no	no
C00003667	3.1.1	S	none	C-61T	none	no	no	no	no	no	no
C00003668	4.2.1.1.1.1.1.1.i2	S	none	none	none	no	no	no	no	no	no
C00003670	4.2.1.2.2.1.1	S	none	none	none	no	no	no	no	no	no
C00003672	4.2.1.2.2.1.1,3.1.1	S	none	C-61T	none	no	no	no	no	no	no
C00003673	4.1.i1.1.1.1	S	none	none	G594E	no	no	no	no	no	no
C00003676	3.1.1	S	CG-84C, GC-95G	C-61T	none	no	no	no	no	no	no
C00003678	3.1.1.i2	S	none	H445N	none	no	no	no	no	yes	no
C00003679	4.1.i1.2.1	S	none	none	G594E	no	no	no	no	no	no
C00003681	4.1.i1.2.1	S	none	none	G594E	no	no	no	no	no	no
C00003682	4.1.i1.2.1	S	E319K	none	G594E	no	no	no	no	no	no
C00003685	1.2.1.1.1	S	none	none	A172V	no	no	no	no	no	no
C00003691	4.1.i1.1.1.1	S	none	none	G594E	no	no	no	no	no	no
C00003692	4.1.i1.2.1	S	none	none	G594E	no	no	no	no	no	no
C00003699	1.1.1.2.i1	S	none	none	A172V, A621T, P601L	no	no	no	no	no	no
C00003705	4.2.1.2.2.1.1	S	none	none	none	no	no	no	no	no	no
C00003709	2.2.1.1.1	S	none	none	none	no	no	no	no	no	no
C00003710	2.2.2	R	none	D435V	none	no	no	no	no	no	yes
C00003712	1.1.2	S	none	A-261G	A172V, P601L	no	no	no	no	no	no
C00003716	3.1.1.i1	S	none	C-61T	none	no	no	no	no	no	no
C00003718	4.1.i1.2.1	S	none	none	G594E	no	no	no	no	no	no
C00003722	4.1.i1.2.1	S	none	none	G594E	no	no	no	no	no	no
C00003724	2.2.2	R	none	H445Y	none	no	no	no	no	no	yes
C00003730	3.1.1.i1	S	none	none	none	no	no	no	no	no	no
C00003734	4.1.i1.2.1	S	none	C-350G	G594E	no	no	no	no	no	no
C00003735	4.1.i1.2.1	S	none	none	G594E	no	no	no	no	no	no
C00003737	4.1.i1.2.1	S	none	none	G594E	no	no	no	no	no	no
C00003743	4.2.1.1.1.1.1.1.i1	S	none	none	none	no	no	no	no	no	no
C00003749	3.1.1	S	none	C-61T	none	no	no	no	no	no	no
C00003751	4.2.1.1.2	S	G-68A	none	none	no	no	no	no	no	no
C00003752	4.2.1.1.1.1.1.1.i2	S	none	C-61T	none	no	no	no	no	no	no
C00003753	4.1.i1.2.1	S	none	none	G594E	no	no	no	no	no	no
C00003759	4.2.2.1	S	none	none	none	no	no	no	no	no	no
C00003781	4.2.1.2.1.1.i4.1	S	none	none	none	no	no	no	no	no	no
C00003823	3.1.1.i1	S	none	C-61T	none	no	no	no	no	no	no
C00005266	4.1.i1.2.1	S	E319K	none	G594E	no	no	no	no	no	no
C00005275	4.1.i1.2.1	S	C-52CG, E319K, GC-95G	none	G594E	no	no	no	no	no	no
C00005277	4.1.i1.2.1	S	E319K, GC-95G	none	G594E	no	no	no	no	no	no
C00005285		S	CG-124C	none	none	no	no	no	no	no	no
C00005292	4.2.1.1.1.1.1.1.i1	S	none	none	none	no	no	no	no	no	no
C00005309		S	CG-124C	A-187C	none	no	no	no	no	no	no
C00005336	3.1.1	S	none	C-61T	none	no	no	no	no	no	no
C00005337	3.1.1.i2	S	none	C-61T	none	no	no	no	no	no	no
C00005338	3.1.1	S	none	A-187C, C-61T	none	no	no	no	no	no	no
C00005339	3.1.1	S	none	C-61T	none	no	no	no	no	no	no
C00005340	3.1.1	S	none	A-187C, C-61T	none	no	no	no	no	no	no
C00005345	3.1.1.i2	S	none	C-61T	none	no	no	no	no	no	no
C00005346	3.1.1	S	none	C-61T	none	no	no	no	no	no	no
C00005347	3.1.1	S	none	A-187C, C-61T	none	no	no	no	no	no	no
C00005348	3.1.1	S	none	C-61T	none	no	no	no	no	no	no
C00005349	3.1.1	S	none	C-61T	none	no	no	no	no	no	no
C00005350	3.1.1.i2	S	none	C-61T	none	no	no	no	no	no	no
C00005351	3.1.1.i2	S	none	C-61T	none	no	no	no	no	no	no
C00005353	3.1.1.i2	S	none	C-61T	none	no	no	no	no	no	no
C00005361	3.1.1	S	none	C-61T	none	no	no	no	no	no	no
C00005362	3.1.1	S	none	C-61T	none	no	no	no	no	no	no
C00005363	3.1.1	S	none	C-61T	none	no	no	no	no	no	no
C00005364	3.1.1	S	none	C-61T	none	no	no	no	no	no	no
C00005435	1.1.2	S	none	A-261G	A172V, P601L	no	no	no	no	no	no
C00005466	4.1.i1.2.1	S	E319K, GC-95G	A-187C	G594E	no	no	no	no	no	no
[truncated: 2,311 more rows]

## Sheet: Table_S2
Table S2. List of "borderline" mutations in the rifampicin-resistance determining region. These mutations have been reported to confer low level rifampicin resistance and cause inconsistent phenotypic drug susceptibility testing results. The column "DOI" reports the DOI of the study that reported each mutation.
Mutation	DOI
Leu430Pro	10.1183/13993003.01354-2017
Asp435Tyr	10.4046/trd.2017.80.3.270
His445Leu	10.1016/j.cmi.2017.11.021
His445Pro	10.1183/13993003.01354-2017
His445Asn	10.1183/13993003.01354-2017
Leu452Pro	10.1128/JCM.01209-09

## Sheet: Table_S3
Table_S3. Read Depth (mean, standard deviation, and minimum) in rpoA, rpoB, and rpoC in each isolate sequenced on Illumina or RSI platforms.
platform	isolate	rpoA_mean	rpoA_sd	rpoA_min	rpoB_mean	rpoB_sd	rpoB_min	rpoC_mean	rpoC_sd	rpoC_min
RSI	1-0002	26.1015	5.77853	15	22.0091	16.3112	2	26.6292	9.28415	7
RSI	1-0004	16.7203	4.37923	7	14.4123	5.24794	4	18.4647	5.4559	6
RSI	1-0005	22.5211	7.57453	11	23.7121	8.76423	4	17.2549	4.00374	6
RSI	1-0016	33.6293	7.04523	16	21.1839	9.55675	3	21.7925	7.35077	6				Platform	Gene	Mean_Mean	Mean_SD	Mean_Min
RSI	1-0022	10.7328	2.69769	3	14.4507	4.50214	4	20.1377	5.52456	7				Illumina	rpoA	130.437	18.2562	81.2964
RSI	1-0024	27.7356	4.01854	16	26.7306	5.56032	14	23.8421	4.29782	13				Illumina	rpoB	132.393	18.7414	82.2015
RSI	1-0025	13.09	1.21019	9	11.9201	4.07988	4	16.595	5.05234	3				Illumina	rpoC	133.136	19.9999	79.633
RSI	1-0026	12.6887	2.87146	4	15.1401	4.29921	5	13.5027	4.51214	2				RSI	rpoA	22.4387	7.48154	22.4387
RSI	1-0038	27.4291	3.91542	19	38.4856	6.52034	22	33.4622	4.18835	21				RSI	rpoB	22.1205	8.96877	5.34701
RSI	1-0043	28.4444	12.3889	10	28.8181	10.1577	0	32.2397	12.8398	8				RSI	rpoC	23.4771	9.52303	5.14552
RSI	1-0048	7.51245	1.25885	4	5.97442	1.68207	1	6.96305	1.72051	1
RSI	1-0050	14.1743	4.47752	5	15.0014	2.76382	7	14.1384	3.79858	5
RSI	1-0052	13.5747	4.63605	4	7.19864	3.28797	0	12.2794	5.332	1
RSI	1-0057	10.5556	1.435	6	9.19267	2.70206	3	12.0709	3.61978	4
RSI	1-0059	27.8966	10.6341	7	24.1074	7.88929	9	21.575	9.92786	3
RSI	1-0062	14.0393	5.39356	5	12.4194	4.96528	3	8.37535	3.85741	1
RSI	1-0067	17.4588	8.67829	4	16.9764	6.56162	5	29.6059	9.83429	12
RSI	1-0070	11.7232	3.49894	4	15.2708	8.02995	3	12.3579	3.72157	3
RSI	1-0073	33.5096	6.26247	16	31.3254	14.1666	3	29.2422	7.16608	10
RSI	1-0079	8.47414	2.36957	3	9.6965	4.44318	0	7.52417	3.81647	0
RSI	1-0081	19.8123	11.9519	7	15.3097	6.0887	2	25.1853	10.5523	4
RSI	1-0082	18.5584	4.30917	11	27.5928	10.0804	10	29.4667	10.0493	10
RSI	1-0083	32.0498	10.9392	16	22.9781	8.42516	2	24.5277	11.23	5
RSI	1-0088	22.6657	9.35003	3	25.4021	10.1256	8	31.5022	14.1126	10
RSI	1-0090	1.9344	0.247806	1	4.05379	2.05256	0	5.47229	2.55089	0
RSI	1-0091	25.9052	7.28555	12	30.9957	13.7241	4	43.9754	14.7255	11
RSI	1-0092	21.9885	8.50221	4	8.27792	5.78996	0	15.5687	6.92003	2
RSI	1-0093	2.72989	1.62726	0	8.43421	4.15499	0	10.7023	4.82355	1
RSI	1-0101	5.90805	1.73873	2	7.60756	2.16325	2	6.88762	2.42185	1
RSI	1-0103	6.21552	1.5328	2	6.12361	3.47398	0	6.06505	3.27515	0
RSI	1-0106	39.0584	13.8811	15	31.4041	11.8802	10	24.0985	8.20331	5
RSI	1-0108	18.3812	4.36629	7	24.3731	9.83212	9	35.1417	10.8988	11
RSI	1-0109	21.9023	5.09319	12	14.3777	5.44127	4	20.9071	6.12695	7
RSI	1-0111	16.8918	5.14272	7	22.0512	12.7423	0	10.8802	7.74828	0
RSI	1-0114	18.5987	3.39743	10	22.3791	8.57138	8	27.9916	8.57637	12
RSI	1-0115	7.30268	1.80931	3	7.05513	3.39059	1	6.92374	4.66109	0
RSI	1-0124	4.06609	1.33125	0	7.55442	3.18714	1	7.04151	3.44303	0
RSI	1-0125	8.08525	6.39626	0	12.0384	6.07308	2	12.2754	4.19935	2
RSI	1-0127	4.14415	2.62564	0	8.87155	4.42581	2	11.0109	3.74452	2
RSI	1-0132	3.909	1.2387	1	9.20943	5.19234	0	14.1086	6.89345	2
RSI	1-0133	10.7615	2.24647	3	10.8448	5.0127	1	7.75728	3.35398	2
RSI	1-0135	9.24138	1.8566	5	9.86132	4.05674	1	6.95874	4.31947	0
RSI	1-0138	6.42146	2.33662	0	7.30435	3.3982	1	6.17766	2.52106	1
RSI	1-0142	5.52778	2.04414	2	9.08923	4.15668	1	6.06378	1.88719	2
RSI	1-0143	6.87261	1.51947	3	8.70134	3.99371	1	10.6765	6.062	0
RSI	1-0144	7.38218	3.19853	1	9.31316	3.01535	2	9.76123	5.08762	0
RSI	1-0146	19.8525	5.71329	8	12.7906	6.2457	1	18.7836	6.73743	4
RSI	1-0154	20.0508	5.54908	5	12.7224	3.17518	5	13.4158	5.23909	2
RSI	1-0158	18.1801	17.715	3	22.1745	8.78796	5	27.5988	10.499	5
RSI	1-0163	5.70019	2.25319	2	6.88264	3.59958	0	4.29334	2.67312	0
RSI	1-0164	22.8439	6.02993	15	23.3731	8.05723	9	32.9226	13.5753	13
RSI	1-0166	9.40517	7.7546	0	12.6346	7.56924	1	12.483	8.36225	0
RSI	1-0169	19.4789	7.42005	6	17.6351	8.78354	4	21.8211	9.8315	2
RSI	1-0172	5.29502	1.04873	2	4.44189	2.09033	0	6.77373	2.39576	0
RSI	1-0173	24.001	8.51455	2	23.6033	10.4606	4	22.9213	8.02355	5
RSI	1-0174	20.977	5.01746	10	15.8468	7.83224	1	21.5034	8.13403	5
RSI	1-0175	0.960526	0.194902	0	5.5189	2.14023	1	5.60163	3.28629	0
RSI	2-0002	27.705	6.28327	13	25.347	11.0509	6	18.2172	11.0338	3
RSI	2-0003	23.1475	5.07067	13	21.0816	10.3801	4	27.4143	7.57439	9
RSI	2-0004	21.5307	10.4026	4	27.2455	10.3643	4	32.4272	15.6827	5
RSI	2-0007	7.01916	2.39639	2	10.6314	5.41357	0	6.43457	2.69274	1
RSI	2-0009	25.3448	12.7825	7	38.3399	14.5266	10	44.7654	18.158	4
RSI	2-0014	18.16	4.10671	9	14.4717	7.89198	4	14.9494	6.22982	3
RSI	2-0015	27.749	7.41512	14	19.6411	5.77013	6	16.1179	7.10445	2
RSI	2-0016	12.6466	3.90547	4	19.5644	8.58349	2	19.1896	10.3614	0
RSI	2-0017	15.2969	11.7953	3	17.8309	7.57427	3	22.5148	7.36961	6
RSI	2-0018	11.2912	3.99154	4	24.4095	10.5933	1	16.7426	7.82769	2
RSI	2-0019	37.0565	11.3613	8	19.6397	8.2297	5	27.0324	10.4151	9
RSI	2-0020	12.2423	3.70453	5	22.2935	9.78899	3	15.3475	9.2978	3
RSI	2-0024	12.9665	7.44631	0	11.4143	7.19752	1	16.1938	10.0786	0
RSI	2-0025	27.0728	9.19265	11	17.4689	7.43362	2	20.0671	8.23855	7
RSI	2-0030	21.9904	3.2649	11	20.5118	8.04513	8	28.2632	8.34197	10
RSI	2-0032	24.2768	5.23824	10	24.023	9.09124	5	21.634	8.99126	4
RSI	2-0033	12.0891	4.98922	3	19.2594	6.16728	6	15.388	8.39072	1
RSI	2-0035	23.3008	2.42264	14	22.8875	9.4089	5	23.08	10.505	1
RSI	2-0037	37.7241	4.00342	21	31.5556	14.4849	8	28.5249	11.4252	7
RSI	2-0038	8.09387	4.58778	2	23.1117	5.36356	7	12.3586	4.63517	2
RSI	2-0039	18.3525	2.42357	10	24.4677	11.625	7	22.0301	8.41351	8
RSI	2-0040	31.4741	10.3979	10	21.0514	7.68747	2	30.6061	21.0491	1
RSI	2-0044	8.64464	5.59115	1	28.732	16.3055	3	32.7193	12.3343	5
RSI	2-0048	36.7002	16.1696	14	26.6948	13.0888	4	32.8281	17.1295	2
RSI	2-0049	12	6.06769	3	17.8292	8.40251	1	14.753	8.38146	2
RSI	2-0050	18.7031	5.00737	9	23.8653	12.2966	6	27.8243	10.4248	6
RSI	2-0051	36.3228	9.62102	13	26.5286	12.2574	7	33.8785	19.737	5
RSI	2-0053	19.569	7.27715	6	23.3856	10.6287	5	19.1098	6.8808	4
RSI	2-0057	15.4825	12.3137	2	15.613	6.42795	3	14.4849	6.34364	3
RSI	2-0058	14.91	3.91417	7	28.8309	8.06385	8	30.2227	8.73578	9
RSI	2-0061	51.5057	19.72	19	26.3473	10.5987	4	43.1314	13.3657	14
RSI	2-0062	31.1513	10.2025	12	27.6903	8.42565	10	23.187	7.47886	6
RSI	2-0063	23.3669	7.94531	6	24.322	9.00237	5	33.6697	9.76374	9
RSI	2-0065	25.567	12.0789	4	32.8826	17.446	6	46.2346	14.5265	12
RSI	2-0066	33.3429	9.43938	13	39.43	14.3569	14	32.9053	12.7376	7
RSI	2-0067	29.9617	15.8326	5	26.5541	7.84351	9	28.6072	9.49681	4
RSI	2-0069	25.1983	15.4393	12	23.6959	9.58411	4	27.4444	13.8484	6
RSI	2-0071	21.0508	10.4277	10	23.6925	11.0588	3	30.2921	11.2309	9
RSI	2-0072	42.2778	12.9512	12	30.6161	11.2253	9	35.1564	12.7026	11
RSI	2-0073	12.318	3.3006	4	20.5189	6.62807	8	36.2073	16.2259	9
RSI	2-0074	25.5881	9.44616	11	24.0367	6.30115	7	31.773	9.08243	9
RSI	2-0075	27.3918	8.10837	14	23.3822	10.6008	4	23.7821	12.729	4
RSI	2-0076	29.7299	9.24835	15	21.6471	5.558	8	24.8051	10.3973	6
RSI	2-0077	29.0374	13.5982	7	23.3828	6.35221	10	28.1784	9.18906	11
RSI	2-0079	19.7481	4.07983	11	23.343	6.67748	8	24.6279	7.10398	5
RSI	2-0080	25.3927	6.8199	13	19.927	12.8737	3	35.5872	11.2696	16
RSI	2-0081	15.6169	5.44235	3	17.347	7.22727	3	28.7279	14.5461	2
RSI	2-0082	23.4406	7.00317	8	21.4115	8.36969	8	22.9506	10.0653	3
RSI	2-0083	48.3285	9.18262	30	23.5845	9.36477	8	34.3622	7.82542	12
RSI	2-0084	12.5287	3.93404	3	26.6667	5.10292	12	18.309	7.76995	2
RSI	2-0086	37.8745	5.92333	26	23.7806	10.9563	9	41.1012	14.6002	11
RSI	2-0089	29.9454	6.581	16	34.4211	12.7275	10	23.6031	7.94206	4
RSI	2-0091	12.8793	4.39611	4	22.5524	7.33306	9	34.2893	10.014	5
RSI	2-0092	12.5948	7.54022	2	24.2441	16.9872	3	13.9124	7.02231	1
RSI	2-0093	18.9531	6.59881	7	26.008	8.85201	7	31.5958	13.5646	8
RSI	2-0096	32.8257	6.08286	20	25.4797	7.44195	9	29.2073	6.651	12
RSI	2-0099	22.9339	10.9541	4	24.8883	6.60424	10	27.2845	12.1919	6
RSI	2-0101	27.2768	7.97112	7	22.9619	10.841	5	17.8881	9.87915	1
RSI	2-0102	39.4914	17.9807	12	25.9588	15.0992	0	34.835	19.8892	8
RSI	2-0103	21.5881	6.26599	6	26.2717	12.6048	6	27.3764	12.2523	5
RSI	2-0104	19.7989	3.67831	11	24.5828	7.38146	4	28.8998	14.1463	10
RSI	2-0105	29.84	8.9504	10	25.6587	7.2075	11	29.4887	10.73	9
RSI	2-0106	11.749	4.47409	5	15.8622	6.80651	2	18.2273	7.3112	5
RSI	2-0107	40.546	9.4423	25	23.6141	11.643	4	29.6758	9.7977	8
RSI	2-0108	34.3889	7.67435	16	28.6502	9.22541	13	35.2265	12.5152	10
RSI	2-0109	29.4464	7.95348	11	20.1557	10.7081	6	27.063	9.90575	8
RSI	2-0112	36.1897	8.18005	17	25.3697	12.0558	5	26.7479	8.9295	8
RSI	3-0005	36.2682	19.4569	7	10.9386	5.1483	1	11.4579	6.49328	1
RSI	3-0007	37.2529	14.2908	8	29.94	12.6619	5	22.2339	11.92	4
RSI	3-0011	22.7107	9.57188	4	19.281	8.14377	1	21.1749	12.0941	2
RSI	3-0017	23.1351	8.79488	10	26.9125	13.0538	2	20.9266	10.9164	4
RSI	3-0024	37.9416	13.7983	14	30.5257	7.31492	12	33.7431	10.2879	13
RSI	3-0026	30.659	9.30523	15	29.8204	13.786	4	36.834	13.56	15
RSI	3-0030	21.8812	4.30982	14	20.1196	7.21762	5	26.1324	16.2359	1
RSI	3-0031	28.2912	9.62178	7	22.7147	11.1435	5	31.4796	15.2793	4
RSI	3-0032	30.1561	10.4487	12	31.3393	16.7951	3	36.3731	14.074	5
RSI	3-0034	31.7414	6.77951	12	21.9432	5.56073	11	19.0463	7.07097	1
RSI	3-0037	22.3123	9.43973	3	31.0784	10.7242	13	28.9876	15.4624	3
RSI	3-0040	16.9837	10.219	3	22.006	9.15853	8	17.7975	7.25949	3
RSI	3-0041	22.6542	7.35513	11	32.3254	10.2977	11	23.4227	8.91737	7
RSI	3-0042	29.5383	11.0425	15	22.4939	12.2828	4	31.1007	10.3132	6
RSI	3-0044	36.2807	13.9652	17	26.2072	10.7481	7	37.0547	7.94437	9
RSI	3-0048	21.1245	5.08148	7	29.2623	11.9008	12	32.4077	14.3696	9
RSI	3-0052	16.6466	1.88413	10	23.1569	8.50441	4	23.8289	12.5311	4
RSI	3-0053	44.7375	9.04119	25	33.5874	10.1228	12	25.2432	7.88617	10
RSI	3-0056	20.7174	10.8715	5	19.4589	12.0199	2	23.1233	13.1575	1
RSI	3-0058	22.4483	6.47113	9	23.4746	10.7172	2	18.8426	9.91051	5
RSI	3-0062	10.8151	7.32346	1	19.5004	8.13473	4	23.9527	11.0115	4
RSI	3-0064	22.4042	7.92483	7	25.5814	7.40681	6	32.5133	10.3289	13
RSI	3-0065	30.523	12.8744	13	21.0924	8.42569	6	35.9023	17.7926	10
RSI	3-0066	28.9914	16.082	11	16.2271	6.35539	6	27.164	12.7038	4
RSI	3-0068	17.4339	5.1778	4	26.5467	7.20744	8	24.1683	9.34494	4
RSI	3-0070	20.4962	8.91254	0	21.5192	11.3226	3	16.9094	11.0068	1
RSI	3-0075	12.2807	9.15001	3	23.6627	15.2969	4	32.5432	13.4862	4
RSI	3-0077	35.546	7.76691	21	41.6613	12.7205	9	27.3419	11.9396	6
RSI	3-0079	17.682	3.18861	8	17.7863	10.1272	4	25.514	10.0165	6
RSI	3-0080	15.3123	7.9849	4	38.9525	12.8716	19	24.7454	8.12547	7
RSI	3-0081	21.2682	13.2437	0	28.0142	15.4334	4	30.7995	12.5032	8
RSI	3-0083	31.6657	11.1179	15	28.9329	9.95593	7	32.1349	13.4962	8
RSI	3-0084	15.7328	9.83266	0	26.1571	15.3962	2	24.1207	11.1755	3
RSI	3-0091	47.0718	24.5579	13	36.7698	14.4135	10	29.0901	15.0677	1
RSI	3-0093	38.7308	17.7157	11	40.6053	13.9865	16	38.2288	17.9831	4
RSI	3-0095	25.8745	11.0363	10	36.8741	11.5194	10	22.3111	10.4286	0
RSI	3-0099	43.0757	9.59141	24	26.717	10.1574	6	21.0494	10.8634	4
RSI	3-0102	22.3467	11.015	6	26.1256	8.36175	13	32.1377	9.42594	14
RSI	3-0103	15.6762	6.1727	5	26.1762	10.2858	7	35.242	8.95611	11
RSI	3-0106	33.8716	14.1885	11	33.5442	14.0407	3	34.6231	13.3169	9
RSI	3-0108	10.1753	1.96394	5	8.26996	5.99715	0	6.73323	3.85506	0
RSI	3-0109	19.3477	4.52232	10	24.4942	7.7334	6	34.3946	14.5309	7
RSI	3-0110	5.59521	2.95379	1	15.8434	7.89684	1	17.3417	7.83767	0
RSI	4-0001	32.7146	19.2737	4	30.0938	11.4599	5	29.1321	10.8991	4
RSI	4-0002	13.1973	3.60134	6	22.5539	8.38624	5	15.8623	5.28626	6
RSI	4-0003	20.4224	9.24259	3	18.7192	5.1931	4	20.6846	12.2184	2
RSI	4-0004	22.4444	8.65099	5	22.8991	7.09729	6	18.1546	6.51298	6
RSI	4-0006	18.8659	3.03372	11	13.7065	5.25057	3	14.7049	7.04186	2
RSI	4-0007	22.204	3.56686	13	16.5556	14.0574	1	21.9658	9.08657	3
RSI	4-0008	23.4626	6.09194	9	23.1276	6.07312	4	28.7742	9.75693	8
RSI	4-0009	35.2634	5.17633	23	20.2583	6.90231	5	23.1152	10.865	6
RSI	4-0011	23.9502	12.1249	5	17.2131	8.97755	4	20.6573	6.83279	3
RSI	4-0013	11.9301	8.73768	3	24.3228	9.65345	3	21.6533	8.7338	5
RSI	4-0015	8.13985	2.38797	0	14.8804	6.46965	3	18.5176	11.4047	3
RSI	4-0016	9.16092	4.86451	1	14.4865	7.37367	2	18.7909	9.91198	3
RSI	4-0017	35.3343	10.6721	14	15.4288	7.03576	0	22.3862	17.1487	0
RSI	4-0018	17.2146	6.02248	8	24.8843	11.333	5	26.6292	8.74569	6
RSI	4-0020	16.8669	8.86635	3	18.3993	6.81423	5	17.5763	7.82341	5
RSI	4-0025	21.6523	10.0339	7	24.3419	10.1743	5	19.043	7.21034	6
RSI	4-0026	30.6992	15.1036	7	19.52	10.0841	0	21.2283	8.962	1
RSI	4-0027	15.91	7.31902	3	25.071	10.2069	6	23.9046	7.36198	5
RSI	4-0028	17.5144	5.67452	4	23.1677	9.97178	5	33.1266	10.4485	6
RSI	4-0029	39.6973	13.1828	14	20.8676	7.22737	7	24.5115	8.94503	4
RSI	4-0030	17.9128	2.69815	12	24.7369	9.02073	8	18.368	6.09106	2
RSI	4-0031	41.6475	8.73836	28	12.5149	3.51723	3	21.5662	7.73767	6
RSI	4-0032	39.1695	7.71254	23	33.788	13.253	4	24.1676	12.0303	3
RSI	4-0034	20.7826	7.75473	9	16.7531	8.20031	1	17.0106	7.58155	0
RSI	4-0035	25.113	11.7172	9	29.9974	12.7997	2	26.3065	14.1856	1
RSI	4-0036	44.1456	6.54155	27	26.5547	8.42526	6	24.8173	7.92142	6
RSI	4-0037	25.5766	5.87558	12	28.3947	12.2999	6	21.0575	8.65253	6
RSI	4-0038	19.6149	11.7908	0	21.9602	10.4021	4	32.4606	11.5444	9
RSI	4-0039	11.3113	6.37392	3	14.8966	8.24415	3	22.4257	6.1973	11
RSI	4-0040	31.8822	9.31141	15	22.0506	10.7633	5	16.1875	6.32856	2
RSI	4-0042	12.9684	8.81535	3	26.056	8.63507	8	20.1478	7.76962	4
RSI	4-0043	11.1648	5.69029	2	26.7735	9.04795	7	15.5634	7.06591	1
RSI	4-0045	21.0843	7.42276	6	18.0472	6.88119	5	28.5776	10.5848	8
RSI	4-0046	27.636	10.3135	13	25.2441	9.41947	9	29.9365	11.6178	6
RSI	4-0047	26.2634	7.10263	8	20.2026	9.74995	3	25.7745	10.6954	5
RSI	4-0048	20.7874	7.25067	11	20.4872	12.3489	0	17.2296	6.09928	5
RSI	4-0049	19.9923	12.6106	3	25.9801	8.16081	10	21.4698	10.6877	2
RSI	4-0050	20.3764	6.40178	9	15.0946	6.49523	2	17.5234	7.05364	4
RSI	4-0052	20.4789	9.52176	5	12.5956	6.65937	2	15.4465	7.54447	0
RSI	4-0053	22.7443	5.57118	11	25.0529	14.7893	5	20.6295	8.70835	4
RSI	4-0055	8.28161	3.99535	1	12.6559	4.47957	6	9.00877	5.02455	0
RSI	4-0056	21.3697	3.85689	11	23.6161	9.29099	2	10.2351	6.81492	0
RSI	4-0058	22.6437	12.9462	3	19.955	13.2898	1	14.2515	8.4582	0
RSI	4-0059	25.6877	7.82038	14	18.7968	15.0409	1	26.2678	14.157	0
RSI	4-0060	15.0977	4.40822	4	16.1233	9.49289	2	19.6641	10.3444	2
RSI	4-0061	14.1015	3.5968	4	10.0634	6.35132	0	19.9608	12.3105	2
RSI	4-0063	26.251	7.65371	5	27.9162	10.2455	11	21.6211	11.1639	0
RSI	4-0064	16.1226	4.73298	5	29.3382	10.589	8	20.018	13.4325	1
RSI	4-0065	19.3305	5.84319	8	21.1114	13.781	2	30.2756	11.7016	3
RSI	4-0066	16.1964	10.7524	2	20.3197	6.0324	6	33.6234	12.9788	13
RSI	4-0067	32.5144	4.03066	24	20.0054	9.16194	3	30.5227	14.9765	7
RSI	4-0068	26.7739	12.6658	8	24.4138	8.56191	6	36.6672	15.173	9
RSI	4-0069	14.6312	11.8594	2	13.5794	6.80684	1	20.8947	11.591	4
RSI	4-0070	22.8161	11.0381	6	20.1327	7.70787	2	22.5786	14.5938	1
RSI	4-0072	30.3611	6.50296	15	22.6655	14.5483	4	24.3976	12.8427	3
RSI	4-0074	31.3295	6.2128	16	22.8912	9.31731	5	26.1354	11.2768	3
RSI	4-0075	27.2787	10.8966	11	22.5803	8.23063	5	20.3232	11.9286	2
RSI	4-0078	24.2375	8.11737	9	30.5036	13.4465	6	29.5991	14.5694	5
RSI	4-0079	34.137	10.3454	18	26.586	9.12259	5	26.06	10.8256	7
RSI	4-0080	10.0977	4.52648	1	22.7309	12.6304	5	19.6181	5.57142	4
RSI	4-0082	19.6964	7.76233	2	18.3529	8.31749	5	22.6854	13.6798	2
RSI	4-0083	17.3487	4.73326	7	20.4354	8.02092	7	21.486	7.31274	7
RSI	4-0084	16.9598	7.05942	3	20.5433	7.08663	5	24.9218	5.73933	8
RSI	4-0085	16.7883	4.76326	8	27.9327	8.29037	7	16.3554	6.24169	4
RSI	4-0086	36.2807	4.86626	23	27.6905	13.6131	6	27.0926	13.5786	3
RSI	4-0088	14.6331	5.83477	3	18.5732	8.57106	6	23.9423	8.62482	7
RSI	4-0090	25.5115	7.34278	3	20.0909	9.15356	7	17.1693	8.10225	4
RSI	4-0091	23.7749	7.18834	9	17.3703	9.10008	4	26.5414	11.7784	4
RSI	4-0092	18.9856	5.56344	9	26.7729	9.16502	9	32.6576	9.88905	7
RSI	4-0094	22.0086	9.46584	6	26.4845	12.3624	6	29.6436	12.3168	6
RSI	4-0095	27.9981	13.795	7	30.0367	14.6133	6	24.101	14.3592	1
RSI	4-0097	9.62069	6.2879	1	11.2987	4.98962	2	12.2804	6.06045	0
RSI	4-0098	27.8784	7.46931	11	18.0654	7.58808	4	19.8254	5.94961	5
RSI	4-0099	24.7672	3.18711	15	18.8775	9.46308	1	30.1936	12.051	7
RSI	4-0100	41.1552	13.3878	14	30.0537	11.4865	11	33.8709	19.1496	7
RSI	4-0101	21.1897	6.28322	9	19.0162	7.41823	3	24.2928	5.018	12
RSI	4-0102	34.9167	10.6341	10	25.0557	14.5778	2	31.7963	9.79428	12
RSI	4-0103	28.5987	5.84924	18	36.112	12.648	10	25.447	8.56585	6
RSI	4-0104	45.5795	10.3759	25	35.9261	17.6305	13	32.4115	9.16514	10
RSI	4-0105	29.1284	9.42838	13	25.9014	6.69367	10	31.4331	12.112	4
RSI	4-0106	51.2069	20.2414	14	30.4874	17.8956	2	32.7208	10.9632	7
Illumina	10091-01	92.2538	19.7416	39	101.758	9.64373	76	100.888	17.2078	66
Illumina	10108-01	82.1226	21.1342	31	95.2867	18.9744	48	97.8507	14.8676	70
Illumina	10348-03	188.002	38.778	54	219.956	19.8667	184	204.811	26.8119	136
Illumina	10517-03	137.559	38.3203	29	149.14	15.2642	119	145.639	21.9492	91
Illumina	10527-05	116.336	20.4515	57	125.373	15.8982	81	127.764	22.0847	79
Illumina	10529-05	84.614	13.8591	40	86.8465	14.3874	53	88.6606	17.4516	50
Illumina	10530-05	106.158	17.236	46	115.005	17.3921	73	117.017	18.366	61
Illumina	10531-05	97.1542	23.3561	35	107.498	16.3673	57	110.705	19.5668	55
Illumina	10532-05	65.7136	13.7926	26	71.2256	13.5409	41	76.4444	13.1775	47
Illumina	10533-05	73.318	12.9962	30	80.5561	11.8853	47	81.5695	10.8915	52
Illumina	10535-06	263.695	74.4361	82	256.411	37.2758	141	261.453	48.0086	152
Illumina	10536-05	64.2653	11.8194	28	77.366	12.6728	52	78.6355	10.9842	52
Illumina	10539-05	92.887	15.3498	33	96.3146	14.8474	50	104.966	15.1096	67
Illumina	10540-05	79.9722	13.7856	31	86.8201	13.1571	56	90.2779	15.207	53
Illumina	10564-01	64.9559	14.4901	21	70.7639	12.1082	40	75.469	13.8513	44
Illumina	1062-02	63.4128	11.3291	32	53.6408	10.6546	27	60.5771	12.3597	19
Illumina	10730-04	99.1216	17.0673	36	106.881	13.1958	70	107.973	19.3765	61
Illumina	10732-04	59.886	14.2412	18	69.0955	13.3354	44	66.653	10.4247	39
Illumina	10734-04	95.319	15.662	32	94.7468	15.5663	53	94.0977	17.7594	49
Illumina	10735-04	91.5738	17.094	33	92.9972	19.4232	42	99.1886	19.0233	48
Illumina	10736-04	84.6734	17.3755	28	91.2038	13.0169	59	92.6229	14.9458	46
Illumina	10738-04	91.886	11.6101	37	74.3828	11.1241	48	76.9236	15.713	40
Illumina	10836-09	135.312	23.5819	73	137.782	19.3984	83	152.921	29.224	66
Illumina	11361-03	78.5268	12.6932	36	79.2288	14.2732	48	79.3197	14.717	45
Illumina	11362-03	113.493	14.919	55	109.831	16.8124	73	114.335	19.4673	53
Illumina	11365-03	70.6149	16.1704	21	77.6667	9.27276	52	83.0888	12.3332	46
Illumina	11366-03	54.7845	12.1323	17	56.8855	10.0483	35	57.4579	12.3985	22
Illumina	11372-03	127.432	29.3628	49	135.496	19.2313	94	131.439	20.275	75
Illumina	117-04	110.28	23.3159	35	122.127	9.74877	97	109.764	15.4785	72
Illumina	118-04	127.777	21.909	52	128.816	16.6241	92	135.963	27.8896	72
Illumina	119-04	180.603	39.8651	53	187.778	18.1848	131	192.615	24.7856	125
Illumina	120-04	87.4425	14.4447	30	87.3654	11.7502	62	97.529	17.2987	60
Illumina	121-04	201.961	34.3	80	213.972	28.6616	135	227.632	41.1852	128
Illumina	1238-02	77.6667	20.0601	19	88.43	9.78159	63	91.69	14.5905	60
Illumina	12657-03	95.228	17.9008	28	108.104	15.9784	72	100.535	23.8467	63
Illumina	1301-05	63.4464	15.1083	21	61.3703	8.75993	39	70.7251	9.66625	35
Illumina	1310-05	72.8276	11.3375	36	84.6542	13.0753	50	82.2172	12.9443	46
Illumina	1311-05	60.9234	13.3745	24	72.5834	11.6435	49	78.2954	13.9794	45
Illumina	1312-05	87.568	13.9474	36	95.6172	16.7874	60	97.5664	17.6508	56
Illumina	1313-05	130.621	27.9583	48	145.965	16.0707	97	144.324	20.1246	102
Illumina	1314-05	64.3592	12.7126	23	67.6993	8.85587	46	68.9727	12.2708	25
Illumina	1315-05	122.612	17.8174	61	131.579	15.3251	96	129.891	20.7247	72
Illumina	1319-05	91.4473	16.2054	35	95.3896	12.8738	61	98.4817	14.9624	42
Illumina	1324-04	141.135	28.7367	51	156.233	17.1307	121	148.181	29.204	87
Illumina	1373-06	188.256	54.6541	71	191.027	43.7332	90	239.129	46.2125	128
Illumina	1599-04	156.162	37.1799	43	168.843	20.2611	123	165.649	23.53	116
Illumina	1600-06	92.2031	10.7827	50	94.8576	14.1266	49	93.467	16.8587	47
Illumina	1601-06	93.0067	14.9121	44	99.044	12.8937	70	96.1091	16.988	51
Illumina	1602-06	146.746	15.854	81	143.635	20.8113	99	143.003	20.9974	88
Illumina	1603-06	95.2826	16.6891	36	96.7877	13.8235	60	92.4994	15.9573	58
Illumina	1877-06	48.8908	14.3761	19	60.7695	13.7927	30	60.6922	12.6813	29
Illumina	2106-06	75.6925	11.6843	33	76.8178	8.77043	55	72.633	12.9878	41
Illumina	2117-06	123.136	26.7059	38	128.605	14.5002	95	128.651	16.0078	91
Illumina	2120-06	79.8381	19.92	28	84.3527	12.1519	59	88.5085	14.0589	39
Illumina	2123-06	84.978	16.7479	29	93.0654	12.4792	65	96.1759	15.0867	56
Illumina	2126-06	85.363	15.9197	28	85.8551	14.671	54	94.7687	14.4394	40
Illumina	2129-06	66.3592	10.1871	30	70.2302	12.2765	40	72.5983	10.5446	48
Illumina	2295-04	48.4981	8.86551	23	56.0693	10.4052	30	61.6973	12.2011	33
Illumina	2296-04	62.1494	10.8683	28	56.1438	11.0445	31	62.6034	12.2693	30
Illumina	2299-04	104.888	28.3277	29	102.76	15.8102	68	106.852	16.9521	69
Illumina	2300-04	86.8238	12.6376	46	96.8383	16.3294	58	98.7882	17.1313	51
Illumina	2303-04	81.4119	17.6573	35	83.2302	12.8929	51	90.2673	17.427	39
Illumina	238-02	161.219	38.435	41	180.293	20.0554	123	180.592	23.9221	119
Illumina	2381-05	79.1638	11.6612	32	91.3223	14.0833	60	91.553	15.7518	55
Illumina	2383-05	85.3889	14.7054	37	97.0446	16.4967	52	100.905	16.2776	57
Illumina	2384-05	47.9119	8.10359	26	54.3654	10.2584	27	58.4624	10.546	31
Illumina	2386-05	66.2931	13.0941	29	76.1969	10.5972	49	70.1534	11.9906	43
Illumina	2389-05	76.1073	11.5681	40	84.719	15.7548	48	86.3774	10.6663	53
Illumina	2391-05	67.9741	10.2482	30	67.3001	10.0031	36	66.6497	12.7589	36
Illumina	2391-06	64.6255	9.25419	29	73.7272	13.2512	36	71.4323	12.9266	37
Illumina	2392-05	75.6111	10.9566	42	80.023	14.7303	47	82.2103	15.2117	36
Illumina	2393-05	69.1207	9.63678	29	63.1966	12.3402	26	70.7975	13.9003	37
Illumina	2394-06	96.25	19.6416	31	119.042	19.328	69	112.985	15.8228	75
Illumina	2396-05	71.6331	16.3894	24	64.8738	10.7498	37	70.6322	14.2459	39
Illumina	2397-06	112.636	22.7944	35	115.518	18.2114	77	122.159	20.4149	59
Illumina	2398-06	91.1504	13.7229	36	94.0543	13.1322	63	96.1731	15.8033	58
Illumina	2399-06	91.2912	18.2596	40	98.2646	17.3687	46	103.407	17.5496	53
Illumina	2402-06	81.7241	16.9436	25	94.948	12.8134	62	84.245	13.963	51
Illumina	2839-11	72.2998	15.755	25	72.4953	10.8404	47	74.3586	14.5495	49
Illumina	2989-06	85.4444	10.3104	42	86.0017	15.7701	56	92.4525	17.2006	52
Illumina	2991-06	118.957	25.0024	40	123.159	13.3399	88	118.961	19.0581	48
Illumina	2994-06	116.547	20.6617	52	125.54	20.4797	80	125.566	19.2852	66
Illumina	2997-06	100.101	23.7932	35	108.208	16.9638	64	104.808	16.4414	59
Illumina	3003-06	138.053	29.167	49	124.419	29.9773	56	140.585	26.291	76
Illumina	3004-06	112.95	20.2739	39	120.116	16.4381	77	126.456	15.9287	75
Illumina	3009-04	130.726	19.8701	56	137.124	23.3528	79	139.995	23.0196	66
Illumina	3014-04	141.484	27.2617	43	147.983	23.3579	96	147.354	22.1346	88
Illumina	3082-05	160.742	33.181	65	174.805	26.8725	87	173.201	24.7067	93
Illumina	3083-05	135.625	18.8064	58	149.906	20.5348	89	145.155	25.1288	89
Illumina	3084-05	112.329	13.9725	50	119.786	21.4044	73	117.785	20.7593	56
Illumina	3086-05	136.564	21.8019	56	138.105	24.0975	77	135.842	19.1239	93
Illumina	3087-05	163.743	24.6417	56	175.203	28.9469	103	166.836	27.5572	96
Illumina	3089-05	80.1485	16.1435	27	87.0077	15.5285	45	91.0276	14.8541	58
Illumina	3176-10	100.863	16.9117	63	93.0483	15.8953	51	98.9767	16.0051	57
Illumina	3670-04	70.8372	18.6576	25	75.1282	14.0606	42	79.3462	14.7937	42
Illumina	3671-04	108.297	24.1545	43	115.425	18.4562	64	113.823	21.7332	62
Illumina	3675-04	119.973	17.9964	52	112.667	15.8245	61	112.147	17.3007	68
Illumina	3676-04	120.261	17.3086	46	127.452	21.8894	72	128.24	27.5604	65
Illumina	3677-04	131.421	17.3679	53	133.753	20.238	88	133.532	21.7632	77
Illumina	3678-04	159.372	33.0098	61	165.584	23.0797	106	165.964	24.192	99
Illumina	3800-05	137.106	24.7245	51	136.571	20.0083	81	135.946	23.1204	86
Illumina	3806-05	143.449	19.9044	71	149.328	26.111	75	156.019	28.1937	78
Illumina	3811-05	96.6351	14.3815	53	93.6178	16.0259	61	99.7342	11.7706	69
Illumina	3974-05	53.1772	13.6832	20	64.3419	14.334	25	72.9023	14.9963	38
Illumina	4148-04	139.693	28.8335	36	150.913	18.4474	115	145.536	21.2011	94
Illumina	4381-10	156.78	22.5953	75	152.986	24.7029	71	156.358	31.663	65
Illumina	4491-05	155.542	26.5249	63	157.12	22.6266	90	156.737	21.7325	101
Illumina	4534-04	133.931	20.4437	60	134.439	21.2838	90	141.447	25.9993	75
Illumina	4536-04	81.0967	13.9542	43	83.6999	11.9953	47	86.8241	16.0194	49
Illumina	4538-04	100.861	18.7244	33	106.942	20.0607	52	110.511	16.6452	51
Illumina	4539-04	146.642	21.0156	62	164.865	21.9617	95	162.562	20.6285	97
Illumina	4542-04	109.83	22.1428	32	107.901	19.4759	58	112.303	19.7238	60
Illumina	4543-04	129.296	21.5286	50	135.063	17.6156	88	143.389	26.1525	64
Illumina	4544-04	82.2031	12.1183	43	82.293	14.0859	41	83.2141	16.0821	49
Illumina	4546-04	172.639	27.5262	58	165.717	25.3261	114	168.988	28.6209	101
Illumina	4549-04	131.038	23.9325	51	143.406	17.1455	94	148.041	28.0563	74
Illumina	4730-03	63.7289	16.927	19	64.1108	9.65185	38	58.3462	9.78977	35
Illumina	54-02	70.9626	9.73146	32	75.6613	15.1549	45	75.7732	13.1543	46
Illumina	5573-01	85.8602	22.7851	19	100.446	16.3601	57	95.139	16.3904	49
Illumina	5574-01	60.9186	13.9876	17	65.5129	14.0214	36	70.736	13.7224	37
Illumina	5685-04	149.284	28.5262	56	170.178	22.7816	116	168.223	22.7648	120
Illumina	5696-05	111.668	19.4977	40	114.895	16.0778	71	112.244	17.6822	61
Illumina	6321-01	73.0163	20.6147	15	74.867	13.0541	47	80.3055	10.6493	51
Illumina	6323-01	65.8669	12.7506	17	68.5655	11.6757	35	69.7297	9.73392	43
Illumina	6335-05	187.322	31.1799	62	192.326	25.4772	123	195.919	29.2575	129
Illumina	6337-05	96.4579	18.1289	44	110.537	17.4769	64	103.877	19.2734	58
Illumina	6339-05	111.744	29.4529	28	118.691	15.2423	89	117.526	18.6588	53
Illumina	6516-01	63.7931	10.4055	23	61.8534	10.3296	40	64.0159	9.47543	37
Illumina	6519-01	110.957	14.9223	51	121.038	17.1296	76	120.826	16.3797	70
Illumina	6581-05	131.082	28.2473	61	155.791	23.1608	95	156.325	22.1789	85
Illumina	6586-05	122.858	23.7158	42	129.315	18.8034	78	132.532	23.9077	78
Illumina	6639-04	126.808	35.4111	37	150.497	22.5265	113	144.066	18.5723	100
Illumina	6688-04	152.452	27.2464	54	157.672	21.074	110	173.523	23.9691	91
Illumina	6689-04	174.33	22.6336	80	184.414	23.2066	126	184.88	25.7613	121
Illumina	6690-04	216.254	32.6503	84	209.209	33.2067	129	214.397	35.226	119
Illumina	6691-04	187.415	28.9566	75	209.804	24.2591	141	208.355	32.8101	145
Illumina	6693-04	145.308	27.5617	53	147.762	19.4042	88	147.609	21.7847	93
Illumina	6694-04	122.104	22.2957	47	126.872	17.5699	81	130.626	22.3304	70
Illumina	6695-04	130.471	18.319	53	138.388	19.1212	84	149.392	23.5275	70
Illumina	673-04	135.966	19.2656	55	143.144	16.5843	93	148.051	21.8922	83
Illumina	674-04	68.4262	15.5751	23	73.0063	12.8765	38	71.2895	16.2991	28
Illumina	676-04	271.609	31.8895	113	277.239	39.4728	185	276.012	51.2778	155
Illumina	677-04	258.545	37.2974	114	280.184	33.999	199	278.266	41.9471	162
Illumina	678-04	312.717	54.4363	119	323.804	42.8578	218	332.939	46.4284	201
Illumina	679-04	78.7778	12.4689	36	76.5993	13.8247	38	78.243	12.1964	40
Illumina	683-05	69.683	17.0289	27	77.771	13.0758	52	74.384	12.5588	41
Illumina	684-06	115.404	17.7403	40	116.838	19.1366	76	115.633	18.1818	67
Illumina	6844-06	130.832	18.7088	73	133.412	14.7932	96	132.781	17.8171	82
Illumina	685-05	93.9416	14.2802	67	80.26	15.8619	38	80.2268	17.2499	44
Illumina	687-05	145.79	30.1174	58	150.743	20.7138	78	148.28	25.6347	92
Illumina	687-06	160.804	24.4945	68	173.579	20.8216	118	178.049	24.2727	121
Illumina	688-05	143.996	24.0219	78	155.69	24.3146	99	152.401	27.0302	90
Illumina	688-06	151.371	19.2925	65	148.209	18.229	97	147.355	22.1645	104
Illumina	690-05	170.574	26.8451	68	172.783	22.0108	126	184.67	27.9994	122
Illumina	691-05	148.634	21.7035	62	150.213	23.9162	81	154.013	23.7592	93
Illumina	692-05	241.784	55.9843	73	254.807	22.7724	181	273.503	42.8371	165
Illumina	693-06	126.759	17.4438	48	125.679	19.7469	80	123.926	19.3672	70
Illumina	695-06	133.981	21.2992	53	126.092	18.2244	79	132.807	24.1679	79
Illumina	696-05	220.326	42.0575	77	231.959	27.9073	138	227.025	30.0856	140
Illumina	6975-01	66.6331	19.168	25	67.9622	9.99363	42	71.9122	12.929	46
Illumina	6977-01	95.1034	21.26	37	101.009	15.7764	66	98.5105	14.7918	57
Illumina	698-05	188.569	27.9309	70	189.118	20.015	143	202.599	31.2214	142
Illumina	6981-01	58.1015	11.707	20	68.6044	7.82082	51	66.0797	9.14026	44
Illumina	701-05	112.079	26.827	31	129.803	16.5801	96	126.29	15.8241	83
Illumina	702-05	76.0086	12.4824	27	78.4723	15.3681	48	80.6143	17.7246	31
Illumina	702-06	120.028	17.7422	44	138.025	19.4934	87	141.886	20.6691	88
Illumina	704-05	134.946	16.9723	57	148.145	17.4407	104	146.917	21.8518	86
Illumina	706-05	153.19	26.0945	62	182.385	22.4992	113	184.216	28.2787	112
Illumina	711-05	96.9914	15.2027	64	89.4109	17.8921	47	99.0418	18.6432	59
Illumina	712-05	142.614	27.5739	60	152.146	21.1865	95	160.343	23.0512	88
Illumina	713-05	141.031	21.2199	52	145.521	19.7468	104	151.911	29.6611	79
Illumina	7135-04	70.7969	14.895	24	81.7298	11.0924	54	74.7773	11.6873	48
Illumina	7137-01	88.5096	13.5038	27	90.0477	16.7488	56	94.1172	13.7501	56
Illumina	714-05	108.013	25.4578	37	115.355	15.4781	79	113.748	19.9666	73
Illumina	7349-05	163.378	33.174	61	176.296	23.2177	121	184.882	27.6071	109
Illumina	7426-01	75.3822	13.6999	31	83.9216	12.9948	54	86.6484	13.42	45
Illumina	7467-01	71.4923	12.4484	25	62.455	11.1456	33	65.8231	9.63634	39
Illumina	7468-01	93.3151	14.3803	35	83.7118	10.4277	57	97.3538	16.7039	44
Illumina	7695-01	96.1216	18.6737	57	94.3959	12.0781	72	93.9496	14.1254	53
Illumina	7698-01	104.903	21.4033	23	104.662	18.2843	59	104.939	17.4109	64
Illumina	784-02	70.0019	14.9415	26	78.7573	14.1286	48	75.221	11.0963	52
Illumina	7942-05	86.4473	9.93701	60	85.8085	13.2834	51	88.8874	11.1159	57
Illumina	7950-05	64.3151	13.015	26	70.3973	10.1046	42	78.2313	12.0458	43
Illumina	7952-05	98.7902	16.8827	33	95.1196	15.0134	58	102.861	17.665	58
Illumina	7953-05	66.6619	12.5253	26	69.2924	10.5461	45	74.0089	11.2512	38
Illumina	7954-05	83.3381	16.6715	36	92.2387	15.8259	53	94.2225	14.3539	52
Illumina	8088-01	55.5441	10.0934	21	62.36	11.4724	37	66.0043	14.0084	39
Illumina	8092-01	55.9138	9.19274	25	66.6925	10.3795	36	68.7388	13.4937	41
Illumina	8119-04	121.78	22.5245	41	123.33	16.9769	69	133.402	22.4989	68
Illumina	8121-04	108.28	21.8061	38	116.849	20.1456	65	125.06	28.4455	69
Illumina	8122-04	62.2002	14.6576	16	67.237	12.2638	40	69.616	15.6199	32
Illumina	8123-04	112.456	24.7226	47	120.656	18.0066	72	125.323	24.6756	77
Illumina	8124-04	104.923	18.051	42	125.239	17.6733	84	127.648	19.4703	67
Illumina	8125-04	89.5536	16.6793	37	99.1876	12.7221	65	98.2769	17.2382	57
Illumina	8127-04	94.3669	15.9894	38	83.7172	16.608	42	89.8494	16.8911	45
Illumina	8128-04	117.07	18.2695	49	133.662	20.3516	84	135.347	19.8383	71
Illumina	8129-04	66.0144	16.1629	27	66.3365	11.5341	42	66.9668	10.092	35
Illumina	8130-04	68.8669	13.5864	27	73.6741	12.7633	48	77.8623	13.6969	43
Illumina	8131-04	73.8726	17.0396	26	82.0682	12.169	57	72.7315	11.4156	44
Illumina	8132-04	72.7261	16.5441	22	84.0898	13.0593	46	86.3088	11.4894	52
Illumina	8133-04	66.0594	13.5355	17	82.1674	12.9007	50	74.5758	12.5057	40
Illumina	8262-01	102.15	20.3985	30	111.547	15.3889	70	113.968	12.0554	81
Illumina	8404-01	100.457	18.3869	33	84.4166	17.3488	50	95.7153	14.7454	57
Illumina	8407-01	107.978	14.7399	43	110.386	15.8102	77	117.129	17.3183	77
Illumina	8435-05	111.157	22.5846	38	112.834	17.5457	62	113.014	14.5389	68
Illumina	8439-05	117.205	21.2558	43	119.716	17.6866	74	123.689	19.7629	67
Illumina	8440-05	131.164	22.4594	44	154.693	21.9616	100	158.021	25.1472	84
Illumina	8446-05	91.9799	30.9609	23	95.0369	14.1895	59	102.878	15.7286	62
Illumina	8447-05	52.9626	8.41992	30	56.4013	12.2585	27	54.901	10.0723	31
Illumina	8455-05	81.6025	17.397	39	83.9875	12.5271	47	91.0572	12.645	57
Illumina	8456-05	76.7452	14.3699	28	86.6911	11.4612	51	81.673	16.8162	48
Illumina	8457-05	93.1274	19.8853	27	88.5541	11.1236	63	93.8469	13.2019	65
Illumina	8644-04	63.3764	13.8688	28	63.4976	11.1367	34	70.2888	12.1371	39
Illumina	8645-04	59.4646	16.816	15	70.3995	10.7523	45	71.0987	11.4759	38
Illumina	8647-01	85.091	16.7127	25	95.2643	16.2822	59	99.0544	14.4231	61
Illumina	8647-04	67.8851	11.7402	27	66.2151	11.9972	37	73.4637	14.3136	27
Illumina	8648-04	87.3678	20.5062	26	100.607	13.5186	70	105.458	15.7346	67
Illumina	8649-04	67.6849	19.218	18	80.1017	11.113	49	78.2916	14.3604	46
Illumina	8650-04	67.5536	15.5957	17	79.7093	10.7933	54	77.0415	13.5925	48
Illumina	8651-04	48.5776	11.3167	16	64.2313	10.3593	41	65.8512	11.9388	38
Illumina	8652-04	51.5757	16.8788	8	55.7065	8.81442	28	54.0737	9.31469	29
Illumina	8655-04	78.7193	12.172	41	82.9392	15.2121	52	88.3116	14.5612	51
Illumina	8658-01	99.1686	19.0729	29	99.5473	17.5029	60	107.821	13.4348	74
Illumina	8658-04	111.96	17.3667	39	121.423	15.5281	74	108.977	17.6196	72
Illumina	8659-01	59.6466	10.5398	29	63.3933	10.6594	37	70.5756	11.0004	44
Illumina	8659-04	57.6762	14.1096	9	58.6809	9.80226	35	60.1959	11.9294	33
Illumina	8660-04	70.8324	12.0915	26	83.2236	13.4804	51	84.9208	13.3637	47
Illumina	8661-04	48.5163	8.828	18	64.603	12.3113	39	61.6411	13.3398	35
Illumina	8662-04	57.0057	11.9374	21	73.5527	10.5449	37	69.2858	14.0897	37
Illumina	8664-04	101.178	21.806	37	112.442	17.8995	58	114.059	19.4113	53
Illumina	8666-04	67.728	13.5901	25	79.7391	14.1255	52	79.593	14.474	39
Illumina	8668-04	82.5785	20.6991	24	96.7201	12.7072	63	94.4191	15.0801	62
Illumina	8669-04	83.3611	17.1619	24	87.6402	15.5182	49	84.4455	14.3528	36
Illumina	8671-04	85.5144	23.8818	28	95.4291	15.365	62	94.4536	18.7697	45
Illumina	8864-03	64.6513	11.6595	27	70.6664	15.3036	38	69.737	13.3708	43
Illumina	8869-01	100.548	18.7196	32	108.591	15.9089	76	114.608	16.9985	66
Illumina	8871-01	89.3199	13.9615	35	95.0554	13.4302	65	97.3455	17.4635	46
Illumina	8874-01	73.7807	15.9781	28	76.0063	12.0235	53	80.7785	13.8649	46
Illumina	9045-05	78.5728	19.4683	24	84.1998	13.1162	54	88.508	17.5333	41
Illumina	9048-05	87.7682	14.3304	35	95.0278	16.9824	43	100.459	18.6091	48
Illumina	9050-05	78.7577	19.2076	26	89.0489	11.8299	64	89.0299	15.3925	47
Illumina	9052-05	134.23	17.8912	68	148.038	18.7993	99	150.352	29.5085	94
Illumina	9053-05	100.186	29.6668	32	117.856	15.966	89	120.783	19.8584	69
Illumina	9054-05	48.9981	7.9199	18	57.4305	9.76103	33	61.0587	11.3053	35
Illumina	9059-05	47.5048	12.0135	24	57.6482	7.64867	39	61.3574	11.069	27
Illumina	9060-05	57.4626	17.7258	17	74.1884	10.6488	46	71.961	12.3943	40
Illumina	9064-05	76.2874	14.7993	26	91.4967	13.4721	60	85.9124	12.6815	51
Illumina	9096-01	64.2634	9.67955	29	71.8886	12.2804	36	75.1939	13.0461	41
Illumina	9165-12	433.387	79.7046	177	423.725	58.1025	236	457.238	82.0498	250
Illumina	9546-01	63.6782	9.70701	26	73.5266	10.7846	43	79.2377	14.1059	48
Illumina	9549-01	79.8688	14.1869	25	85.0202	13.1805	51	87.3946	12.1048	54
Illumina	9553-01	98.5469	16.0316	40	111.824	14.9278	75	114.355	16.8714	51
Illumina	9559-01	104.049	17.161	39	104.377	15.3806	67	110.672	21.0641	65
Illumina	9560-01	119.285	16.654	64	139.874	18.8313	100	135.65	20.5197	70
Illumina	9688-04	62.933	10.6373	27	64.9284	10.7176	35	67.6497	12.18	36
Illumina	9689-04	63.522	10.5018	36	57.216	9.91539	33	62.2574	9.84844	29
Illumina	9690-04	65.8199	13.9925	26	72.449	12.6551	44	73.8896	13.0728	40
Illumina	9691-04	82.4626	18.3944	29	96.8383	12.761	61	100.172	21.3546	54
Illumina	9694-04	96.8726	23.8799	25	100.866	12.8785	77	106.147	20.2822	68
Illumina	9700-04	76.4559	13.1476	28	73.5203	11.6895	42	77.2642	9.90816	50
Illumina	9702-04	47.3669	12.294	19	53.7968	11.7117	31	55.7289	11.4563	28
Illumina	9703-04	56.6284	15.6196	13	62.1668	9.82451	36	65.4748	10.8269	36
Illumina	9825-01	77.0278	15.713	24	82.9983	13.9293	54	82.1941	12.5569	46
Illumina	9828-01	125.517	29.8047	37	134.192	17.7611	83	141.471	20.564	94
Illumina	9966-05	62.9636	14.2012	20	72.7945	10.4355	46	64.2789	10.2199	41
Illumina	9972-05	108.585	34.2265	21	115.22	14.7706	69	105.231	19.4108	66
Illumina	9973-05	83.4435	21.6819	23	84.9008	13.7108	50	88.4973	15.2612	52
Illumina	9974-05	116.005	19.018	36	131.495	21.0495	84	131.888	17.3516	93
Illumina	9975-05	72.8985	12.4676	23	86.3913	12.626	59	82.3862	15.9424	41
Illumina	9976-05	88.7289	12.7559	32	79.892	19.1493	47	81.8466	12.3454	58
Illumina	9977-05	102.374	17.9076	42	111.232	14.5037	69	116.663	23.1369	81
Illumina	9978-05	125.573	31.5099	28	133.051	16.6296	88	135.926	19.7643	101
Illumina	9979-05	65.2519	12.2838	24	64.7656	9.15475	47	62.9094	12.5542	40
Illumina	9980-05	80.3707	19.1639	19	79.3305	9.75176	56	79.2701	13.9546	54
Illumina	9982-05	68.9013	16.6501	18	81.3339	12.5085	54	76.0959	15.1459	36
Illumina	Bir_188	223.275	21.6061	158	200.812	34.11	91	197.059	41.2636	66
Illumina	Bir_213	190.15	29.3985	130	187.721	32.7377	99	178.206	32.8914	82
Illumina	Bir_241	184.771	24.2312	122	176.377	32.3569	92	170.821	29.6159	82
Illumina	Bir_292	204.504	24.5494	138	196.846	45.0602	86	178.994	40.0095	55
Illumina	Bir_306	172.794	25.5811	117	153.465	38.4199	68	139.601	33.1077	57
Illumina	Bir_331	161.399	16.5157	118	166.613	23.3047	90	156.152	24.3057	64
Illumina	C00003275	95.9569	12.4132	64	95.15	26.011	51	92.3807	24.194	45
Illumina	C00003290	38.3391	6.53935	18	32.8417	8.41766	15	33.0099	5.98578	19
Illumina	C00003361	59.3966	16.063	13	67.9273	11.0585	44	64.0061	13.3438	29
Illumina	C00003449	23.9205	5.96542	6	24.3751	5.09408	11	24.5743	8.82706	11
Illumina	C00003486	104.625	10.194	82	102.972	27.5192	49	96.9798	19.0371	58
Illumina	C00003518	29.0364	8.10387	8	26.0673	7.87161	9	35.3943	10.7813	13
Illumina	C00003583	119.69	24.8068	33	131.638	12.0393	101	133.459	19.7078	90
Illumina	C00003710	61.9224	21.0115	13	70.9966	10.9346	50	65.1982	14.1622	32
Illumina	C00003724	145.274	16.8641	103	143.429	29.1727	83	141.352	27.2903	89
Illumina	C00005520	125.35	12.691	96	119.343	17.6349	65	116.062	17.2525	49
Illumina	C00007331	77.5603	10.2959	51	72.2444	9.79308	45	75.568	11.1899	39
Illumina	C00007560	95.5718	21.7067	33	99.0915	13.3231	72	107.087	15.6621	36
Illumina	C00008742	152.191	19.0628	98	162.76	24.8225	11	161.513	18.3364	120
Illumina	C00008754	101.733	14.5793	77	105.662	18.2841	73	99.2227	16.4355	67
Illumina	C00008766	140.776	13.5349	104	132.783	18.7693	79	133.852	16.441	82
Illumina	C00008767	105.469	12.1621	69	106.075	15.1683	60	101.618	14.064	67
Illumina	C00008771	92.1983	13.9746	63	88.272	17.5548	54	86.5753	17.3811	42
Illumina	C00008774	96.567	12.0513	65	93.3725	15.9926	50	89.2222	10.713	62
Illumina	C00008779	90.0546	6.64407	73	98.7175	16.8374	56	91.0321	13.7734	54
Illumina	C00008780	187.552	19.2777	137	186.43	28.8143	106	173.686	24.8549	115
Illumina	C00008787	109.216	12.6627	75	94.6186	16.831	61	98.3627	11.5978	67
Illumina	C00008791	182.807	16.9872	144	183.498	17.8858	131	183.42	19.8501	137
Illumina	C00008799	145.648	18.4709	116	145.743	20.5366	104	147.772	20.3005	94
Illumina	C00008811	184.887	12.8521	156	184.381	23.4114	132	179.662	19.1965	133
Illumina	C00008827	92.2596	10.7295	57	90.4447	16.0841	57	92.1162	13.0335	58
Illumina	C00008839	112.846	14.2717	78	111.012	16.5222	68	106.341	12.016	78
Illumina	C00008846	89.9732	9.56159	60	91.6564	15.7404	64	90.0033	11.4818	51
Illumina	C00008851	92.7941	8.49232	68	102.641	16.3305	65	99.5275	12.2111	66
Illumina	C00008870	85.249	10.164	68	87.2572	14.3476	57	85.7558	12.2871	54
Illumina	C00008877	71.7749	8.58973	47	71.4692	9.06819	50	73.1281	7.77245	53
Illumina	C00008882	96.0479	10.2047	69	99.8718	13.1206	63	98.1106	10.7872	70
Illumina	C00008896	78.3123	9.23499	62	74.1162	8.1977	52	79.201	10.4784	50
Illumina	C00008899	75.4052	8.69851	57	78.3683	16.583	44	68.8013	13.7644	38
Illumina	C00008916	203.212	19.3086	153	211.25	23.0315	151	209.084	22.6441	134
Illumina	C00008917	251.588	29.7828	185	251.44	24.644	172	252.925	21.6809	201
Illumina	C00008925	308.743	25.8885	255	311.176	51.5804	207	293.235	45.6908	179
Illumina	C00008934	277.58	21.8942	194	291.783	23.6154	231	290.91	20.9695	229
Illumina	C00008937	329.028	23.7183	246	335.347	30.3029	267	338.583	28.4545	277
Illumina	C00009046	278.915	27.5994	180	274.159	31.9685	197	278.136	30.898	191
Illumina	C00009049	121.219	15.8804	59	130.835	24.0702	82	120.356	19.1708	47
Illumina	C00009055	101.262	15.1018	49	104.057	18.0332	67	97.3827	16.4934	28
Illumina	C00009072	98.5412	17.0905	41	99.1472	24.8731	53	86.6378	18.8991	35
Illumina	C00009122	94.8008	14.7219	35	93.8795	15.5206	47	88.5224	14.0347	35
Illumina	C00010177	139.021	22.8307	59	162.71	17.6419	107	162.471	25.7414	57
Illumina	C00010187	146.139	28.5257	71	158.421	21.2123	92	156.982	25.2906	53
Illumina	C00010270	155.973	23.7176	79	184.733	26.5112	116	180.412	30.2302	61
Illumina	C00010491	122.82	24.4447	47	136.914	14.2731	85	134.312	24.2994	55
Illumina	C00010497	127.776	21.3521	57	134.76	14.6473	94	132.405	23.4006	54
Illumina	C00010499	120.058	24.7106	55	140.939	18.9773	92	131.649	21.8778	60
Illumina	C00011427	54.9943	10.5061	30	61.6752	7.08889	43	57.8826	10.4328	23
Illumina	C00011455	79.4713	13.2359	39	90.0438	9.88489	67	78.3161	11.6564	37
Illumina	C00013013	84.796	7.74297	65	83.1188	10.0702	56	77.2956	7.23827	60
Illumina	C00014539	93.9875	9.62165	67	82.545	17.0172	47	85.0888	13.4687	50
Illumina	C00014611	110.421	8.79459	90	104.782	18.6966	59	105.193	16.5633	72
Illumina	C00014737	49.908	10.1596	29	53.4427	16.9128	20	56.5619	17.8461	27
Illumina	C00014739	50.6255	11.7036	28	56.0875	18.2764	20	52.0891	18.2848	22
Illumina	C00014745	61.0709	11.418	38	63.1984	16.8805	28	59.9542	21.0424	25
Illumina	C00014749	59.8123	15.12	32	70.15	27.6698	27	62.017	25.551	25
Illumina	C00014750	67.9559	16.4699	45	69.6041	28.0474	24	62.8147	27.7998	25
Illumina	C00014753	57.6102	11.0156	38	61.1674	18.3866	25	59.3817	15.7103	23
Illumina	C00014765	45.4713	12.8456	20	47.2964	15.5713	21	46.3893	14.8378	24
Illumina	C00014771	52.8266	9.01228	32	56.8537	20.4747	21	54.5697	19.6361	20
Illumina	C00014772	55.4713	11.2702	30	63.3785	19.8469	23	58.4951	21.3916	27
Illumina	C00014787	49.9301	12.5171	25	55.9037	19.5061	23	53.0858	24.6371	22
Illumina	C00014788	62.5115	16.028	33	66.9327	18.6416	37	62.1298	23.6631	22
Illumina	C00014792	59.8056	12.1278	43	63.2495	21.4027	24	62.1354	23.8966	27
Illumina	C00014799	57.4665	13.6463	35	60.9008	20.3063	27	55.4953	20.7162	25
Illumina	C00014803	43.5699	12.0992	23	45.9457	14.6727	18	41.7773	14.7413	11
Illumina	C00014808	85.8898	18.9002	58	87.9974	32.4323	37	83.0013	30.5619	30
Illumina	C00014809	59.2778	15.094	34	60.2648	23.0345	19	56.8514	27.3116	19
Illumina	C00014810	48.6408	12.1718	28	55.0168	22.3719	19	44.4141	19.7787	16
Illumina	C00014816	71.8515	14.3345	43	73.9133	24.1032	34	69.4204	26.9833	32
Illumina	C00014838	121.158	19.7626	74	107.378	18.9577	67	106.899	15.0779	73
Illumina	C00014840	115.431	10.982	95	105.432	16.3538	74	107.767	15.8375	62
Illumina	C00014844	103.348	8.40643	84	100.675	17.632	55	97.4923	15.0455	62
Illumina	C00014846	115.94	10.4614	95	98.9253	14.7075	68	95.2982	12.7138	59
Illumina	C00014847	107.188	11.6457	82	106.523	16.0818	71	107.051	12.937	72
Illumina	C00014849	116.165	10.4874	86	102.974	17.0234	55	102.046	10.8931	71
Illumina	C00014855	138.76	11.9297	108	124.346	19.0501	88	119.414	18.2188	76
Illumina	C00014856	107.439	10.5325	85	111.616	12.8958	71	110.152	13.4492	74
Illumina	C00014858	110.477	13.8611	56	104.377	16.601	68	100.128	12.1125	70
Illumina	C00014860	100.076	11.7854	66	104.281	14.2126	76	105.301	14.7524	60
Illumina	C00014891	113.928	15.1755	72	103.074	15.7953	71	112.621	13.2101	79
Illumina	C00014974	116.257	15.5991	68	113.037	16.4315	66	111.464	11.7817	83
Illumina	C00014977	105.61	10.2507	81	108.609	14.6276	72	106.582	12.9769	74
Illumina	C00015017	100.989	17.4199	72	102.105	16.0993	65	98.1845	16.1399	60
Illumina	C00015021	94.8774	10.4981	71	93.6161	16.9269	45	90.7178	14.0788	45
Illumina	C00017996	111.086	11.0724	83	96.9341	14.3618	62	97.264	15.408	56
Illumina	C00018825	33.2395	6.67906	17	34.0287	9.72148	11	33.1817	9.16688	17
Illumina	C00018842	23.6964	3.49726	12	22.3313	5.96688	9	21.7725	7.74771	4
Illumina	C00018880	62.2596	14.0608	35	59.418	16.5857	24	49.1595	14.4964	21
Illumina	C00018943	39.4282	11.5019	9	43.1145	9.07672	26	46.6806	9.9072	20
Illumina	TB0006	41.751	8.86877	17	40.7033	11.1183	17	35.06	8.60022	16
Illumina	TB0008	41.0096	10.1904	19	50.8653	10.307	30	46.6001	9.59	27
Illumina	TB0011	29.5948	7.63386	16	37.1697	10.7834	15	38.7466	9.49765	20
Illumina	TB0012	37.9272	11.0957	18	38.6397	9.35111	10	33.0926	8.57509	12
Illumina	TB0013	29.181	7.69086	14	34.2393	10.8569	7	32.0438	11.3977	7
Illumina	TB0018	29.3621	5.99066	14	25.5428	10.6776	7	22.51	8.53311	7
Illumina	TB0020	31.3831	5.93693	19	38.1984	10.3011	15	38.1638	8.20215	20
Illumina	TB0021	43.6504	9.9221	23	39.1816	12.8748	12	38.8583	11.9511	16
Illumina	TB0022	29.5987	8.18921	14	33.3223	7.57075	16	33.9155	7.04915	22
Illumina	TB0088	82.4569	8.03307	63	84.376	10.0274	53	88.5049	9.3337	60
Illumina	TB0090	92.8592	11.9942	69	86.6581	9.61084	65	91.7644	9.34511	69
Illumina	TB0092	88.1408	10.0701	66	87.324	10.403	58	92.9484	12.0721	62
Illumina	TB0095	72.5412	6.07111	58	77.4967	10.7417	50	77.2726	10.2648	53
Illumina	TB0099	85.8707	8.5613	60	83.6218	9.82851	57	82.0149	10.0598	55
Illumina	TB0100	83.6418	7.06429	63	81.0807	8.73853	57	79.1471	10.2576	51
Illumina	TB0102	85.705	8.91061	67	79.5749	14.0114	47	83.9679	6.80352	64
Illumina	TB0103	80.4559	9.58541	52	78.9673	9.15611	57	83.6611	10.7349	59
Illumina	TB0104	91.5824	6.99595	70	89.8866	12.1538	61	91.7279	8.39102	68
Illumina	TB0105	92.3218	8.30286	70	97.0369	10.3488	66	93.1906	9.22541	65
Illumina	TB0106	78.045	11.5918	54	76.2711	9.02207	53	75.2205	8.11882	55
Illumina	TB0107	78.2701	10.3129	56	80.2245	9.61854	57	76.6975	8.15799	54
Illumina	TB0108	85.9626	9.44833	65	82.1989	8.5989	55	86.1625	8.31152	65
Illumina	TB0109	83.5709	14.3826	54	84.2683	8.03483	59	85.6016	9.34832	64
Illumina	TB0110	89.0766	6.74262	71	85.1091	9.20131	56	87.3748	12.2348	57
Illumina	TB0111	94.3975	7.89626	79	100.453	10.237	66	101.841	8.55812	76
Illumina	TB0113	87.5402	8.32716	62	82.8696	10.7075	47	87.5869	12.6403	61
Illumina	TB0114	78.183	6.7901	61	80.9309	11.9048	55	80.5189	8.40157	58
Illumina	TB0116	84.3333	8.80436	60	76.7184	10.8226	49	83.3521	8.27173	62
Illumina	TB0117	76.8276	9.14184	58	82.6675	9.8067	58	84.6993	9.68529	62
Illumina	TB0118	81.0345	9.84709	63	83.3387	10.3303	56	83.8368	7.95277	61
Illumina	TB0119	68.2816	8.50781	48	77.6758	9.2477	58	76.8876	10.0015	49
Illumina	TB0120	72.6149	7.47416	50	78.707	9.54483	48	80.8565	9.49776	55
Illumina	TB0121	76.1245	8.54596	58	71.2228	8.90623	50	80.0008	9.08334	56
Illumina	TB0122	93.1858	8.54911	71	98.2921	8.78729	78	98.2794	9.57314	63
Illumina	TB0123	77.3496	8.32912	52	79.2759	9.95677	56	84.859	11.4103	59
Illumina	TB0124	93.0584	8.69486	65	85.395	9.20283	59	94.5095	8.03891	72
Illumina	TB0125	93.2701	9.70691	74	86.154	8.20936	63	89.6712	10.3827	57
Illumina	TB0126	80.2031	6.93532	64	84.8798	9.73556	60	83.1114	11.0485	57
Illumina	TB0127	87.7854	6.52996	67	86.6539	8.22454	63	85.7213	11.0724	61
Illumina	TB0128	95.3774	8.55972	76	96.8397	12.3258	64	97.1174	10.6183	68
Illumina	TB0129	80.795	7.61377	63	80.8338	7.75953	60	80.8608	9.21852	51
Illumina	TB0131	71.0383	7.89519	56	70.7354	9.42661	51	73.0304	9.78501	47
Illumina	TB0132	84.5958	9.49761	59	88.5036	10.3527	64	84.9537	10.109	53
Illumina	TB0133	100.917	9.43209	79	97.374	11.9236	69	100.611	10.577	68
Illumina	TB0134	106.65	8.58366	87	106.5	11.1255	73	112.112	12.2726	68
Illumina	TB0135	74.182	7.3815	58	74.9588	8.275	49	78.514	10.8261	49
Illumina	TB0140	68.2816	15.0322	37	75.4766	10.649	49	73.6836	9.42207	49
Illumina	TB0148	63.5259	5.72779	48	62.4984	7.85405	40	60.6383	9.0607	34
Illumina	TB0155	71.4435	9.31311	54	73.6329	8.82052	47	69.9036	8.53686	49
Illumina	TB0158	71.433	15.0429	40	76.0546	13.3246	48	79.9061	11.9907	51
Illumina	TB0162	54.3467	6.26764	38	54.0787	8.29863	36	54.2101	7.52753	34
Illumina	TB0163	67.1293	9.19865	46	63.5885	8.52862	43	67.2318	8.03419	49
Illumina	TB0164	86.4464	9.43373	65	56.075	8.99381	34	53.284	7.40714	34
Illumina	TB0165	51.6667	7.07906	35	52.0386	7.55218	30	56.0238	9.02651	36
Illumina	TB0166	51.1284	7.25688	33	53.0392	7.10661	36	49.8785	8.2337	29
Illumina	TB0167	61.34	8.40127	45	55.0833	8.49092	32	57.1936	7.26366	34
Illumina	TB0170	61.9665	6.71541	46	62.0031	8.16214	42	67.1921	8.32454	46
Illumina	TB0171	58.3467	9.38893	38	62.6667	10.909	37	68.0929	10.4205	41
Illumina	TB0172	61.9569	7.013	42	61.2927	10.0151	38	67.8659	9.9252	39
Illumina	TB0173	58.8103	6.63198	45	55.5027	8.30077	34	57.3369	9.40948	38
Illumina	TB0175	54.342	5.90991	40	53.4305	7.68419	31	50.2384	8.46463	29
Illumina	TB0176	48.7912	7.12849	33	48.2023	8.71447	29	52.4528	6.46249	35
Illumina	TB0179	58.2787	7.24082	39	59.7079	8.52725	40	53.2437	6.94164	37
Illumina	TB0181	56.658	6.9291	39	57.9466	8.54942	39	61.5153	11.2943	35
Illumina	TB0182	71.5814	8.29063	56	76.1816	9.88388	49	76.9841	9.20371	47
Illumina	TB0183	70.0345	9.88092	44	67.967	9.09954	44	68.1919	10.4576	42
Illumina	TB0184	60.3477	6.11873	41	61.2038	9.16554	35	61.2607	7.11229	43
Illumina	TB0185	50.8592	5.93237	36	59.4862	6.91245	39	61.4331	8.64703	33
Illumina	TB0186	67.932	10.0894	43	66.1395	9.01941	39	69.4002	8.93776	45
Illumina	TB0188	78.8209	11.9521	57	74.0739	8.50544	52	74.9064	9.3552	53
Illumina	TB0189	64.6523	7.607	46	67.2293	9.27791	43	64.3728	9.41173	41
Illumina	TB0191	67.9808	9.49288	44	66.5925	8.86523	48	65.1964	8.0811	43
Illumina	TB0194	98.4588	6.39205	78	96.4964	8.35834	73	94.1964	10.518	66
Illumina	TB0195	78.2854	9.31977	53	66.5982	8.13617	42	72.1098	8.25208	50
Illumina	TB0198	62.4856	9.97431	42	67.5203	8.4891	41	68.7218	9.68908	39
Illumina	TB0199	64.6197	7.01389	50	69.16	10.0061	44	66.7674	7.6749	48
Illumina	TB0201	64.6427	9.95848	38	68.2384	9.91798	41	73.9096	9.93608	48
Illumina	TB0203	57.1044	8.57697	36	62.9883	8.27585	39	63.4556	8.28282	42
Illumina	TB0209	68.7931	8.36782	48	69.8139	9.06939	48	70.6611	7.02097	51
Illumina	TB0222	67.1734	9.4047	40	70.6976	7.78605	49	70.5409	10.2215	48
Illumina	TB0228	75.5	11.5038	51	74.5368	8.98143	52	80.9694	8.96962	52
Illumina	TB0229	74.8985	6.20142	53	82.7991	9.18762	57	84.977	7.82008	61
Illumina	TB0235	69.0651	8.91171	41	64.8923	8.98113	38	70.527	8.79921	47
Illumina	TB0237	72.4713	8.28473	53	73.5496	10.7831	45	75.269	8.70183	43
Illumina	TB0241	59.3985	7.88169	39	56.6382	10.9982	30	62.6034	10.2916	30
Illumina	TB0242	69.2146	10.0932	50	65.1827	8.94846	41	74.656	10.2868	48
Illumina	TB0243	54.0939	7.28799	37	59.8082	13.9988	28	64.1663	8.84107	42
Illumina	TB0244	55.8573	8.49757	39	61.586	8.63175	41	61.5902	9.47981	38
Illumina	TB0245	71.9349	7.72052	57	65.1969	11.8309	36	72.49	10.1323	37
Illumina	TB0246	56.4387	6.50032	42	57.7266	9.79284	32	70.7621	10.8153	31
Illumina	TB0251	74.295	9.62565	56	74.0142	10.4964	42	72.8654	9.18373	51
Illumina	TB0254	65.8525	6.71922	49	68.2285	8.6576	40	68.4164	9.43084	47
Illumina	TB0257	62.3458	7.00939	45	61.5536	9.3342	39	64.4057	7.93155	41
Illumina	TB0259	67.66	8.32768	49	68.4047	10.7258	37	73.3531	9.74036	45
Illumina	TB0265	75.5	10.9988	55	73.3441	10.2941	49	74.8803	9.30983	49
Illumina	TB0267	53.1839	9.81373	27	55.3529	7.68044	33	56.6024	8.14144	37
Illumina	TB0268	75.2395	11.2977	49	72.3913	9.30853	44	74.4179	9.12941	52
Illumina	TB0312	182.425	13.4729	143	182.452	14.7826	144	181.306	15.1354	139
Illumina	TB0313	201.854	11.0471	170	215.257	18.0052	158	209.169	15.4991	162
Illumina	TB0314	172.939	17.3123	129	175.02	12.9018	142	169.213	11.4928	134
Illumina	TB0315	85.728	11.7611	49	85.7516	10.5824	57	85.5404	7.28712	61
Illumina	TB0316	318.89	24.0479	248	320.881	20.9538	253	321.825	16.3283	251
Illumina	TB0317	220.583	19.1144	156	221.134	14.7427	178	214.882	18.7506	156
Illumina	TB0318	274.78	19.1927	212	285.989	17.4188	239	280.211	20.0923	224
Illumina	TB0319	335.97	25.2127	244	321.299	22.4838	251	328.794	16.4717	269
Illumina	TB0320	269.338	23.5482	200	276.584	18.6729	227	282.413	19.0025	234
Illumina	TB0321	193.777	19.7484	158	187.475	15.1102	145	191.074	17.4435	143
Illumina	TB0322	127.053	12.8737	92	124.929	12.0893	86	130.968	12.9903	96
Illumina	TB0323	301.226	34.3636	208	299.479	19.8103	225	306.22	27.3167	236
Illumina	TB0324	121.587	11.3519	99	125.392	13.0533	92	125.941	10.4716	95
Illumina	TB0325	96.4167	12.2232	70	96.5624	9.83713	74	94.1802	9.91398	65
Illumina	TB0327	224.502	19.7271	162	229.439	16.3539	174	227.726	16.6223	182
Illumina	TB0328	189.204	12.2301	146	183.078	21.8858	132	179.876	19.5104	129
Illumina	TB0330	209.552	13.3674	172	209.512	14.7505	172	219.171	14.7372	187
Illumina	TB0331	51.59	8.54162	37	53.108	7.53429	34	51.3695	5.91022	37
Illumina	TB0334	117.928	11.2614	96	119.52	11.69	87	118.252	11.469	80
Illumina	TB0335	313.037	28.4941	231	334.099	37.1385	242	315.155	36.4987	240
Illumina	TB0337	65.477	7.27296	48	74.9812	8.35002	55	80.1549	10.0718	53
Illumina	TB0338	226.695	19.0689	175	225.897	16.4257	185	223.942	20.8353	161
Illumina	TB0340	182.461	15.6739	150	181.163	12.9464	141	176.356	14.7253	138
Illumina	TB0341	63.6964	7.65287	47	62.2504	10.0555	38	60.8375	7.82074	41
Illumina	TB0342	103.443	11.1226	72	113.77	12.0789	69	108.697	12.2312	67
Illumina	TB0344	184.457	12.9894	150	188.561	15.7214	153	182.408	14.8787	137
Illumina	TB0345	90.477	9.39321	70	91.0071	8.08825	69	93.7497	10.2986	62
Illumina	TB0346	115.495	16.3324	82	109.707	14.1725	79	112.697	10.0922	89
Illumina	TB0347	119.595	10.7082	91	125.731	10.8148	99	120.137	12.7011	90
Illumina	TB0348	110.466	10.1982	81	109.682	9.59717	81	111.024	10.7818	79
Illumina	TB0351	145.02	12.4562	101	145.808	11.2335	111	150.162	11.842	124
Illumina	TB0352	98.9837	10.6766	68	104.132	10.8579	79	106.144	11.6133	72
Illumina	TB0353	66.7931	9.00183	51	73.8079	10.1204	48	69.512	8.46185	47
Illumina	TB0355	179.011	16.6268	129	176.446	15.3436	130	178.643	15.6858	136
Illumina	TB0358	80.8678	11.462	58	83.0651	8.22761	63	83.7115	9.10403	58
Illumina	TB0361	188.179	18.7268	124	178.54	14.6633	134	181.44	11.0231	148
Illumina	TB0362	136.792	10.8729	100	140.346	12.867	102	142.215	14.9657	96
Illumina	TB0364	127.924	13.1277	85	124.845	11.5623	99	130.249	14.0946	93
Illumina	TB0365	210.781	12.6002	181	221.875	21.8098	171	223.183	18.2814	170
Illumina	TB0366	116.225	11.188	86	108.893	10.4007	74	113.598	13.666	80
Illumina	TB0367	570.552	31.7595	470	580.117	34.5169	453	588.391	28.5635	472
Illumina	TB0368	165.092	16.3474	122	162.794	13.379	125	168.907	16.4547	119
Illumina	TB0369	100.443	13.2697	70	92.3873	11.1127	61	96.8552	9.74172	73
Illumina	TB0370	87.7605	9.192	68	90.0938	9.34718	66	95.8287	10.462	70
Illumina	TB0372	208.026	18.3988	165	205.854	15.1269	163	202.926	14.643	156
Illumina	TB0373	120.986	10.6234	98	139.203	18.9886	93	128.498	17.5423	81
Illumina	TB0374	95.1667	8.9205	75	90.6257	10.1346	67	98.6978	11.1198	64
Illumina	TB0377	99.6868	8.41565	77	107.115	10.9722	78	103.411	12.3136	74
Illumina	TB0382	115.122	14.5917	84	124.803	12.4424	91	123.372	12.6	95
Illumina	TB0383	230.014	15.2844	167	215.747	16.7851	163	206.433	15.6167	151
Illumina	TB0384	49.933	6.10686	34	56.3257	9.13391	26	56.5824	7.41567	36
Illumina	TB0385	173.236	9.89582	141	176.476	16.6632	121	177.848	14.4426	137
Illumina	TB0386	127.485	9.15755	101	127.937	11.9405	91	122.837	11.5557	88
Illumina	TB0387	164.046	13.8289	130	170.274	14.8277	128	167.042	15.4407	123
Illumina	TB0390	162.34	18.9256	117	153.81	13.1829	117	164.423	13.6069	123
Illumina	TB0391	111.885	9.58417	90	111.112	12.7184	67	107.348	10.7589	78
Illumina	TB0394	108.172	11.7096	84	116.346	14.9564	80	111.001	15.3595	76
Illumina	TB0395	209.704	19.5074	169	217.573	18.9254	169	212.974	15.6776	160
Illumina	TB0396	211.136	12.3306	179	203.078	15.6311	166	202.023	16.1824	156
Illumina	TB0398	201.373	17.9321	158	199.359	19.0471	146	202.069	18.1806	158
Illumina	TB0399	241.677	17.8643	194	247.598	16.5239	189	251.627	21.3762	164
Illumina	TB0400	182.316	9.72142	148	172.796	15.8984	128	174.07	15.3622	137
Illumina	TB0401	259.086	21.2152	213	246.883	22.4824	180	253.258	17.6586	199
Illumina	TB0402	136.635	13.6237	104	130.959	13.3952	94	136.222	11.7667	97
Illumina	TB0404	87.3621	8.44934	68	100.379	11.2033	71	101.359	10.321	75
Illumina	TB0405	117.887	13.8598	90	119.784	11.7245	86	120.373	14.9084	67
Illumina	TB0406	101.727	9.03117	75	98.2756	11.785	67	104.612	11.5198	71
Illumina	TB0407	111.48	7.00353	92	114.031	10.3906	89	115.895	11.7599	80
Illumina	TB0408	199.771	15.4738	145	207.963	16.5367	157	203.379	16.2249	159
Illumina	TB0409	114.284	17.4884	78	123.959	11.892	80	122.214	13.4511	85
Illumina	TB0410	108.085	11.0835	81	112.373	11.7157	82	107.674	11.6777	83
Illumina	TB0411	229.076	17.4023	175	225.703	19.5818	181	235.332	16.3103	181
Illumina	TB0413	146.921	17.0375	108	147.517	17.0173	93	147.874	15.0399	109
Illumina	TB0414	85.7337	7.99388	62	91.8099	8.94284	69	88.7231	9.5303	68
Illumina	TB0415	85.4933	9.38323	56	85.3501	8.66538	64	81.4508	9.87448	53
Illumina	TB0416	94.4531	11.3754	59	94.4848	9.82344	69	93.7472	10.0274	66
Illumina	TB0419	190.24	18.079	147	194.056	15.9081	151	197.371	15.7118	151
Illumina	TB0420	95.6935	9.30715	70	95.2989	8.13365	75	97.4262	10.908	71
Illumina	TB0421	111.277	11.0614	88	117.647	13.0155	81	116.462	10.7079	86
Illumina	TB0422	92.2711	9.56736	66	96.6647	10.5266	67	93.6176	10.185	67
Illumina	TB0423	96.66	13.0328	64	98.2518	7.33474	66	97.6963	9.61809	72
Illumina	TB0424	181.304	12.7611	150	186.111	15.6766	150	186.225	13.4791	148
Illumina	TB0427	66.7423	9.24471	45	67.6138	7.80785	48	64.7003	7.29559	41
Illumina	TB0429	142.729	11.3489	113	140.073	17.3337	95	134.592	15.957	92
Illumina	TB0437	111.046	12.2507	86	109.725	16.5906	76	108.808	12.0252	71
Illumina	TB0438	193.8	14.753	168	199.489	16.5611	156	203.858	14.6757	157
Illumina	TB0441	178.507	14.609	134	172.814	14.1687	130	179.117	12.3456	142
Illumina	TB0442	122.079	14.6235	77	117.363	13.1989	79	119.517	10.255	91
Illumina	TB0448	66.1264	8.31206	37	76.9483	7.61265	59	70.9066	9.40378	46
Illumina	TB0449	172.539	19.7967	108	176.157	13.4651	139	183.046	12.9139	143
Illumina	TB0451	134.013	12.2909	99	142.167	17.9928	97	131.944	17.9221	92
Illumina	TB0453	115.038	11.5536	89	118.908	12.2382	89	106.555	11.4684	79
Illumina	TB0455	92.2088	9.62581	72	97.8386	10.2466	73	97.6234	10.1878	64
Illumina	TB0456	163.83	12.2389	121	165.156	12.2008	131	161.226	15.4155	108
Illumina	TB0457	192.953	22.1337	150	199.882	14.673	154	196.362	15.5612	143
Illumina	TB0459	95.2174	12.1509	69	95.1185	9.04369	65	97.2053	10.2639	69
Illumina	TB0460	72.5096	10.0212	54	73.2566	10.7067	47	75.2817	6.66625	52
Illumina	TB0462	87.8372	9.39821	63	82.9088	10.8146	53	81.5862	9.32643	56
Illumina	TB0463	239.213	19.422	193	242.81	15.7706	195	250.328	18.3244	198
Illumina	TB0466	157.806	15.2663	127	159.536	15.7699	121	166.002	12.7212	130
Illumina	TB0467	176.982	9.15011	146	182.003	12.1705	140	182.374	12.9115	149
Illumina	TB0469	169.02	14.438	130	174.332	14.3377	141	174.524	12.7032	144
Illumina	TB0471	199.565	14.8442	162	202.497	15.4479	165	205.449	16.1399	167
Illumina	TB0472	166.927	14.6179	133	168.848	17.1943	125	179.415	13.1782	139
Illumina	TB0473	68.0987	8.16881	42	66.3316	9.16006	44	68.1521	8.78476	47
Illumina	TB0474	61.2663	8.97498	41	64.948	8.97434	46	62.4973	9.25892	34
Illumina	TB0475	150.81	12.6623	120	151.133	12.0189	112	146.4	15.2824	101
Illumina	TB0477	120.689	13.7688	83	114.812	11.7382	83	119.034	10.6092	87
Illumina	TB0478	177.988	12.6521	138	185.22	16.8174	148	183.401	14.7091	134
Illumina	TB0479	121.152	13.9006	90	129.52	14.5063	94	123.515	13.2687	89
Illumina	TB0480	41.6293	8.44573	22	39.9429	6.60808	21	41.5166	6.03275	24
Illumina	TB0481	93.6839	9.28559	73	90.2307	10.0676	58	90.9595	9.6959	61
Illumina	TB0482	184.081	13.0142	151	188.084	16.2496	147	187.244	14.5843	148
Illumina	TB0486	256.17	19.6575	199	272.841	16.6997	220	266.769	20.8922	203
Illumina	TB0489	519.905	26.5898	402	516.576	34.9899	419	533.821	24.5159	460
Illumina	TB0490	174.83	13.4905	146	180.349	14.5354	138	181.291	14.1633	136
Illumina	TB0491	83.8343	11.2187	49	89.6508	8.69147	64	87.3589	10.911	56
Illumina	TB0493	78.842	11.6066	43	86.3498	9.00395	63	82.409	10.5259	54
Illumina	TB0494	96.0747	10.5961	57	94.1651	9.18422	68	93.1101	8.35199	62
Illumina	TB0501	96.0086	7.76704	73	105.868	13.3982	74	105.106	11.1242	73
Illumina	TB0502	71.5086	10.1443	49	73.998	9.01595	48	76.3713	10.4824	49
Illumina	TB0504	98.4914	7.88611	78	90.9773	8.99248	68	91.5892	10.0619	65
Illumina	TB0505	107.064	9.72541	84	105.828	9.12139	79	101.535	11.6315	72
Illumina	TB0506	225.222	18.381	176	214.741	13.5031	163	210.631	14.6649	165
Illumina	TB0507	115.877	11.3907	86	126.321	12.028	95	119.123	15.307	81
Illumina	TB0509	159.493	13.8711	127	154.406	10.8722	126	158.618	10.8973	124
Illumina	TB0510	114.646	12.9321	87	119.448	11.8861	89	122.731	12.9464	77
Illumina	TB0513	122.524	14.792	82	125.928	12.705	89	126.318	13.4833	95
Illumina	TB0514	55.4013	10.2752	39	53.3177	7.09548	34	55.6515	8.36725	32
Illumina	TB0515	133.935	10.2232	112	132.382	9.87801	104	128.147	10.8356	94
Illumina	TB0516	116.359	9.99426	99	118.364	13.6757	76	117.662	10.9345	88
Illumina	TB0518	260.011	20.652	206	276.884	30.9667	210	261.366	25.7945	210
Illumina	TB0521	216.619	12.6446	174	219.342	18.5451	156	221.001	13.9351	172
Illumina	TB0523	88.2002	8.20513	59	83.0804	8.86341	62	82.8084	8.21339	59
Illumina	TB0525	109.799	10.9182	78	121.244	13.9384	88	113.108	16.9161	73
Illumina	TB0528	122.782	8.54878	102	121.409	11.8455	87	120.631	13.0582	85
Illumina	TB0529	129.043	10.5717	100	130.074	10.707	104	129.298	13.7792	89
Illumina	TB0530	178.851	13.8478	136	188.544	15.364	143	189.202	18.8973	133
Illumina	TB0532	87.0125	9.20434	66	96.1128	8.35106	70	96.7677	9.00333	70
Illumina	TB0533	91.3391	7.73618	68	92.9895	10.5561	69	95.0081	11.6601	65
Illumina	TB0534	325.824	15.7387	265	320.159	26.7384	251	325.692	20.7448	263
Illumina	TB0536	113.284	9.56394	89	110.189	10.2508	76	111.17	11.3814	82
Illumina	TB0537	184.491	19.6659	149	198.427	17.0417	160	191.859	17.206	147
Illumina	TB0538	117.766	10.1452	94	119.056	14.0746	88	119.965	13.116	84
Illumina	TB0542	152.654	11.38	121	152.298	15.8601	101	153.713	14.4787	113
Illumina	TB0551	144.038	14.1064	120	137.711	10.6527	106	146.613	14.4528	99
Illumina	TB0568	165.163	22.3849	129	166.089	14.1508	130	170.903	13.7487	137
Illumina	TB0578	66.342	10.2087	46	65.4291	7.59896	38	65.7477	7.64321	37
Illumina	TB0592	301.392	29.0092	228	294.77	21.3194	217	298.407	23.4409	218
Illumina	TB0606	331.04	27.0752	278	326.884	22.7507	247	328.569	24.5094	262
Illumina	TB0612	198.905	13.5494	145	198.428	15.7577	152	204.602	16.4931	153
Illumina	TB0618	133.28	12.4058	96	127.297	13.018	79	134.122	12.4805	104
Illumina	TB0620	206.039	16.5942	165	221.034	15.8719	175	210.772	15.0336	166
Illumina	TB0621	139.519	14.3143	100	133.303	11.8256	106	139.597	10.7477	104
Illumina	TB0623	139.434	10.8731	113	138.179	12.1954	110	136.87	11.6526	102
Illumina	TB0624	78.5987	8.25207	58	73.2475	10.5969	41	83.7679	9.16026	53
Illumina	TB0625	133.711	10.7715	104	144.364	15.7889	105	144.891	17.1325	84
Illumina	TB0648	196.608	11.9325	155	199.013	17.866	145	198.307	16.1593	152
Illumina	TB0650	297.647	22.5487	236	323.601	36.0022	231	306.099	29.0631	225
Illumina	TB0655	264.437	22.525	201	264.45	19.4205	210	261.543	20.8802	198
Illumina	TB0660	224.146	15.5649	173	226.423	20.1377	175	233.481	22.4786	162
Illumina	TB0661	122.166	10.3675	94	128.385	16.3248	87	123.735	12.3513	89
Illumina	TB0662	282.887	18.8802	233	279.615	19.5428	219	268.241	19.1	208
Illumina	TB0664	150.323	8.3286	126	146.62	12.0543	102	150.88	11.3806	121
Illumina	TB0666	84.0172	9.87155	63	85.0426	9.00429	61	87.0602	9.80689	58
Illumina	TB0671	280.419	26.1363	198	280.374	19.7516	221	276.091	19.0599	219
Illumina	TB0672	175.32	13.4374	148	174.59	13.0443	137	177.675	14.6488	138
Illumina	TB0674	246.559	17.2837	197	250.151	15.3493	200	239.014	17.9811	190
Illumina	TB0682	154.397	19.1473	124	166.203	14.7499	122	159.038	16.7644	115
Illumina	TB0688	72.9962	10.1293	51	79.4336	9.47724	56	78.3237	9.94732	50
Illumina	TB0689	118.106	11.0943	74	116.687	12.6812	84	115.356	10.9279	81
Illumina	TB0691	87.1255	12.3082	56	86.3521	10.2134	58	85.983	9.67259	59
Illumina	TB0694	71.2778	8.65906	52	69.3012	7.99614	48	73.9544	8.9398	47
Illumina	TB0696	121.384	8.74399	98	123.331	10.9988	91	123.861	10.4174	98
Illumina	TB0699	157.637	11.7035	122	161.071	14.8716	115	154.042	14.9106	116
Illumina	TB0700	208.305	20.4272	144	207.029	16.784	167	214.124	20.904	173
Illumina	TB0712	196.662	14.8992	155	213.652	21.5075	154	214.216	12.6924	172
Illumina	TB0714	98.249	9.91127	65	102.907	9.47135	76	110.073	12.4306	62
Illumina	TB0718	91.59	6.71774	69	95.5874	11.4198	63	91.1607	9.65143	68
Illumina	TB0719	138.859	12.8546	110	138.022	17.1387	92	141.376	12.2733	112
Illumina	TB0722	161.763	8.81919	139	173.859	18.0909	137	172.883	15.4829	127
Illumina	TB0723	122.648	16.3219	88	123.231	10.9176	91	120.893	10.6471	81
Illumina	TB0724	105.888	8.50266	79	108.414	10.2177	78	109.18	12.7288	76
Illumina	TB0725	146.381	12.0018	120	147.085	13.4381	116	143.682	12.2671	107
Illumina	TB0728	198.648	15.7352	159	200.051	14.9645	158	197.933	17.943	154
Illumina	TB0729	145.046	12.399	116	143.225	10.5215	106	140.136	12.5377	102
Illumina	TB0731	146.648	11.3381	118	150.502	12.9461	110	155.423	14.2241	113
Illumina	TB0732	130.264	10.7378	99	135.219	13.0146	93	135.75	12.5419	103
Illumina	TB0733	197.97	16.9539	161	193.001	15.111	137	189.481	13.6018	154
Illumina	TB0734	59.3036	9.7116	40	62.7991	7.10185	43	64.1954	8.88818	42
Illumina	TB0735	119.085	12.937	86	124.467	11.5084	93	119.034	11.2152	84
Illumina	TB0736	321.91	18.2794	260	330.826	18.7495	275	333.117	22.5714	268
Illumina	TB0739	191.294	15.3891	144	177.483	15.1071	147	180.628	18.0928	134
Illumina	TB0740	196.791	14.5032	158	195.385	17.6061	143	202.158	16.367	160
Illumina	TB0752	96.8534	9.95207	78	107.065	12.4036	79	99.8127	12.1509	72
Illumina	TB0765	90.2596	9.52811	65	92.1833	8.88706	70	92.4128	9.49227	64
Illumina	TB0766	164.868	20.7126	116	164.35	14.0934	111	168.031	13.0793	132
Illumina	TB0768	131.533	12.4028	107	119.998	10.4437	96	124.015	11.0858	89
Illumina	TB0772	110.499	12.0047	82	103.593	12.6326	67	104.29	11.7321	73
Illumina	TB0775	265.055	21.8681	213	269.686	19.5808	207	271.324	17.6264	220
Illumina	TB0777	231.447	20.6359	173	233.44	27.4839	151	215.76	30.5147	150
Illumina	TB0781	173.457	12.0244	135	184.095	14.292	147	185.343	14.2369	141
Illumina	TB0789	208.815	14.7822	176	210.072	18.6512	167	219.01	16.7531	168
Illumina	TB0790	85.1887	9.08466	66	85.1049	7.90255	63	87.6214	10.605	58
Illumina	TB0791	125.956	8.67845	97	117.591	10.7804	86	119.366	10.2118	95
Illumina	TB0792	171.477	16.9878	132	176.592	13.7204	133	179.768	15.8324	129
Illumina	TB0793	97.0852	5.86288	83	101.983	10.8259	71	98.4596	10.1633	67
Illumina	TB0794	292.761	20.1387	225	309.331	21.4319	236	300.971	21.2995	235
Illumina	TB0796	253.47	15.272	215	260.304	16.3052	213	255.517	19.9288	189
Illumina	TB0798	64.9492	10.1729	46	64.8613	9.0144	39	69.5054	8.48775	41
Illumina	TB0799	91.7261	8.80249	67	85.7687	9.87773	61	90.8993	11.2115	63
Illumina	TB0800	93.7653	10.9098	68	100.021	10.6591	74	95.3384	11.2508	65
Illumina	TB0801	61.7701	12.5188	38	61.2586	8.215	42	62.7601	7.45074	44
Illumina	TB0803	206.783	13.5743	170	213.285	18.1648	156	210.993	17.5947	158
Illumina	TB0804	233.147	20.3776	184	242.495	17.9819	182	237.116	19.7847	178
Illumina	TB0806	212.884	21.5236	147	215.374	14.3332	177	216.593	18.2398	156
Illumina	TB0809	158.447	9.61742	126	161.703	12.1794	128	161.875	14.521	123
Illumina	TB0811	197.55	11.4276	167	203.863	17.7337	160	203.775	12.9284	167
Illumina	TB0812	489.726	23.1556	409	541.327	28.3026	470	533.802	32.4805	416
Illumina	TB0813	120.791	10.1563	93	121.701	15.1988	88	128.152	11.4459	90
Illumina	TB0814	202.622	17.6482	165	206.988	16.4448	164	205.477	14.8476	162
Illumina	TB0815	53.7912	8.43329	31	55.5786	6.73987	36	60.6522	7.92909	40
Illumina	TB0816	61.8927	9.67685	40	61.1174	8.9322	38	64.7241	9.25215	43
Illumina	TB0817	116.154	7.45637	91	116.396	12.0666	81	119.478	10.7802	90
Illumina	TB0818	100.108	7.48733	84	101.044	9.60288	78	95.5206	8.96754	70
Illumina	TB0820	200.015	11.8427	172	211.288	15.3984	175	211.661	14.7807	171
Illumina	TB0822	68.9397	10.2192	45	69.0568	10.3981	46	68.9208	8.36648	41
Illumina	TB0823	118.728	10.7476	86	111.67	13.4972	79	113.625	12.4172	78
Illumina	TB0824	40.8285	7.37103	25	42.2972	5.77863	24	42.3128	8.53136	20
Illumina	TB0825	59.7605	7.04527	39	64.5365	8.31673	42	64.2131	9.08765	39
Illumina	TB0826	643.317	28.6577	532	697.187	42.5493	568	684.888	33.4016	544
Illumina	TB0827	173.358	13.2161	131	182.837	16.8334	137	186.267	12.6809	152
Illumina	TB0829	92.7529	11.2685	67	101.082	10.8806	77	102.123	10.9887	69
Illumina	TB0830	163.671	10.1156	129	158.053	14.6003	111	168.856	10.4525	137
Illumina	TB0831	156.489	19.1243	114	145.572	12.4802	114	155.659	13.2074	114
Illumina	TB0840	235.465	20.8781	188	244.278	19.2207	201	243.174	17.4455	181
Illumina	TB0841	105.634	12.5142	73	111.452	11.9097	81	111.243	12.0142	78
Illumina	TB0842	84.8046	10.4603	65	84.8068	11.6495	47	84.2523	9.78691	60
Illumina	TB0844	144.387	14.0048	106	131.206	13.5303	94	133.971	13.2984	83
Illumina	TB0846	135.83	13.5164	105	140.166	15.0969	91	138.79	12.6194	104
Illumina	TB0847	232.36	16.1198	188	232.842	17.7074	175	231.056	16.2767	186
Illumina	TB0848	266.98	15.5129	224	289.644	34.7151	204	269.519	28.3887	196
Illumina	TB0849	207.951	16.6095	166	220.656	20.5334	36	221.113	19.5095	177
Illumina	TB0850	243.439	22.8211	189	254.669	22.4556	36	247.782	19.5668	184
Illumina	TB0852	249.016	16.8523	199	241.317	17.8873	178	244.116	18.7614	183
Illumina	TB0853	104.037	9.6154	84	109.45	12.5367	76	113.387	10.5668	79
Illumina	TB0855	100.262	8.37634	71	107.042	10.7149	83	104.94	9.33617	74
Illumina	TB0856	124.599	11.0421	95	135.429	16.0767	89	135.089	14.2746	83
Illumina	TB0858	46.6877	5.71689	31	48.023	7.87674	28	48.0772	8.05254	31
Illumina	TB0860	93.3103	10.3307	67	95.5828	10.4365	69	97.205	12.158	70
Illumina	TB0863	103.459	12.8697	70	107.724	11.1705	77	107.356	9.56148	80
Illumina	TB0871	90.4138	9.81073	65	83.0608	10.5477	52	83.9086	9.54366	59
Illumina	TB0872	98.9061	10.2984	81	108.945	10.4074	77	104.086	11.3464	73
Illumina	TB0873	204.414	14.6355	163	205.724	14.8969	170	201.021	16.8162	156
Illumina	TB0875	156.809	21.229	114	161.348	13.8207	127	162.524	11.2007	126
Illumina	TB0876	166.078	12.0111	128	154.126	17.774	117	166.619	15.1666	123
Illumina	TB0877	54.318	8.10338	38	57.6019	8.09848	41	62.9661	7.96317	42
Illumina	TB0878	189.22	13.585	156	188.562	17.3289	130	189.973	13.6037	148
Illumina	TB0880	439.376	25.1737	370	482.361	33.9848	369	467.384	31.0282	372
Illumina	TB0881	109.126	9.00662	88	114.047	10.2364	87	116.566	13.1896	81
Illumina	TB0882	198.036	13.0425	164	202.683	18.5943	144	205.637	15.13	161
Illumina	TB0887	197.065	14.9944	156	213.338	17.707	169	209.784	15.1609	154
Illumina	TB0891	190.467	13.8597	157	192.051	14.1424	151	192.27	17.0139	146
Illumina	TB0892	78.5805	8.76815	58	81.5905	9.15964	60	81.3478	8.14909	57
Illumina	TB0894	109.298	10.0108	82	108.059	14.865	70	103.502	11.4523	74
Illumina	TB0896	192.174	17.2798	155	209.138	14.7941	164	210.236	18.3149	151
Illumina	TB0898	188.265	15.4013	141	181.918	15.968	133	181.15	14.9193	144
Illumina	TB0899	117.007	12.6838	88	112.512	10.4751	82	115.678	12.2296	74
Illumina	TB0900	132.236	13.0786	97	135.036	12.8158	100	144.074	12.3844	103
Illumina	TB0902	131.651	15.5132	94	143.247	12.4303	107	147.331	13.6542	108
Illumina	TB0904	90.8697	10.2824	70	87.3814	10.0249	53	87.5191	10.7685	60
Illumina	TB0905	87.2088	9.68183	65	89.2288	10.7215	61	87.6553	10.6233	50
Illumina	TB0907	327.076	22.4534	281	344.592	18.4518	289	347.257	28.0689	278
Illumina	TB0908	85.3305	6.0733	71	91.6454	10.3575	67	92.7385	11.3705	62
Illumina	TB0909	103.796	9.26811	79	115.959	13.1834	87	117.338	10.2786	83
Illumina	TB0910	86.1341	10.1214	68	87.7042	11.0499	53	88.242	10.0043	57
Illumina	TB0911	163.181	13.0002	117	162.369	16.8744	116	161.934	13.1706	126
Illumina	TB0913	131.344	10.2905	106	134.538	10.7827	98	136.108	13.3742	100
Illumina	TB0914	220.842	20.341	171	234.107	19.5011	180	231.996	18.7834	175
Illumina	TB0915	246.871	17.4164	198	246.747	20.8213	196	239.488	18.8363	171
Illumina	TB0916	126.239	12.6612	93	122.192	14.7123	92	125.608	14.5183	84
Illumina	TB0918	54.7625	8.94219	37	55.4237	8.69996	37	54.0886	7.94524	30
Illumina	TB0920	91.2998	6.61582	73	95.788	9.99064	64	98.0046	8.29998	75
Illumina	TB0922	81.9818	8.92574	63	79.3953	9.377	56	81.1906	10.7916	50
Illumina	TB0923	131.284	11.0063	98	132.424	13.0549	97	135.685	10.3274	107
Illumina	TB0924	122.184	9.57549	83	127.95	17.8077	92	116.108	16.1069	80
Illumina	TB0925	79.2395	9.77612	58	85.4032	9.68786	60	84.3146	9.65144	59
Illumina	TB0927	99.1724	12.8654	71	105.182	9.40933	82	102.823	11.8052	76
Illumina	TB0929	118.296	10.4053	91	118.735	12.2371	79	118.975	13.6892	72
Illumina	TB0949	176.873	14.1309	139	187.145	15.1088	140	180.959	11.5414	141
Illumina	TB0950	271.494	20.3672	193	272.727	23.9379	213	265.984	21.5502	219
Illumina	TB0951	85.3803	7.54024	65	93.8713	11.6358	62	93.9717	9.53847	67
Illumina	TB0953	177.374	11.8419	144	173.495	14.5314	137	175.774	14.0225	138
Illumina	TB0961	92.3209	9.91147	60	88.6508	10.5044	64	91.859	9.81291	68
Illumina	TB0969	123.83	12.1775	79	131.205	14.7572	91	135.393	14.0779	101
Illumina	TB0980	176.326	11.8544	148	181.112	13.4939	137	180.558	14.7373	140
Illumina	TB0988	262.152	18.1351	210	274.364	22.1673	222	278.613	26.9715	206
Illumina	TB1009	290.767	26.4309	229	306.628	31.1648	221	292.219	31.9884	210
Illumina	TB1036	259.1	25.9355	199	271.484	25.4509	201	275.252	21.0488	225
Illumina	TB1037	159.849	16.7531	129	171.445	21.542	116	156.708	19.6149	112
Illumina	TB1042	203.246	17.9283	162	206.653	16.5026	162	197.615	16.3546	147
Illumina	TB1043	216.522	21.1985	172	217.106	16.279	162	222.453	17.2457	181
Illumina	TB1044	124.92	14.4529	85	128.606	10.7011	97	127.41	13.8436	90
Illumina	TB1048	55.8985	7.1653	39	54.8014	7.36786	38	57.0466	6.73174	35
Illumina	TB1068	127.623	10.4283	102	127.796	12.0019	97	126.206	10.5554	90
Illumina	TB1069	172.586	11.376	141	167.265	12.1334	127	170.817	13.6286	134
Illumina	TB1078	210.999	16.1563	169	217.257	15.8344	176	222.21	19.6215	178
Illumina	TB1079	131.146	12.678	93	133.306	12.2567	105	134.769	13.5577	98
Illumina	TB1080	210.347	11.1877	177	217.413	18.4578	148	219.828	17.5038	166
Illumina	TB1081	45.4502	5.09266	35	47.7729	6.49256	30	48.6403	7.96057	24
Illumina	TB1085	198.353	14.2512	169	202.341	14.2007	162	209.687	19.1728	162
Illumina	TB1087	252.698	15.1633	215	262.149	21.0027	207	254.347	15.3656	216
Illumina	TB1088	200.398	27.5938	147	245.901	91.8871	98	311.31	83.8245	143
Illumina	TB1089	195.167	15.5208	165	191.665	19.0867	133	194.633	16.7869	151
Illumina	TB1092	110.708	12.64	85	116.878	9.77757	87	115.717	11.5199	81
Illumina	TB1096	94.3075	8.01223	66	97.8167	10.1753	70	98.5032	9.58149	66
Illumina	TB1115	110.695	9.97769	82	117.283	18.59	72	110.77	15.5646	69
Illumina	TB1124	133.845	12.2218	102	123.549	15.4565	68	124.141	9.94634	97
Illumina	TB1126	162.59	13.5834	131	159.829	15.2676	110	165.625	11.4815	126
Illumina	TB1139	96.1657	10.9621	68	94.4945	9.9705	67	99.7117	11.1095	74
Illumina	TB1140	122.576	10.3463	99	115.353	12.9321	72	116.904	12.1305	83
Illumina	TB1141	89.5086	8.81649	72	92.5487	10.0059	64	90.9286	10.9234	63
Illumina	TB1143	203.302	15.0259	156	225.381	30.3458	153	206.166	20.4811	145
Illumina	TB1146	109.236	7.92668	76	123.708	10.6203	89	116.956	12.5009	87
Illumina	TB1147	114.195	10.1116	89	117.153	10.5824	88	110.467	9.43478	76
Illumina	TB1148	77.0144	7.71774	60	76.8258	8.32614	56	80.5214	7.41876	58
Illumina	TB1149	142.233	10.2824	115	155.136	13.3989	119	145.168	10.6228	113
Illumina	TB1155	44.84	4.98611	35	44.166	6.58074	26	48.2964	7.63055	31
Illumina	TB1156	214.431	17.716	163	216.379	19.6308	159	219.778	14.523	159
Illumina	TB1164	66.4626	7.53652	47	74.2705	7.20157	56	74.6489	9.60662	40
Illumina	TB1186	190.506	21.2364	143	193.655	16.9358	148	199.383	17.3665	149
Illumina	TB1203	191.692	17.1961	156	193.065	17.4856	157	193.74	14.9504	156
Illumina	TB1205	63.272	7.10116	46	61.6726	9.57711	39	68.917	8.36452	44
Illumina	TB1206	68.454	7.19065	49	68.6672	10.7598	44	67.5907	7.80116	48
Illumina	TB1212	335.451	23.0151	269	370.445	40.5635	261	330.863	38.4018	243
Illumina	TB1227	187.072	14.9052	145	189.884	14.2418	149	189.859	16.2251	149
Illumina	TB1235	200.512	16.6495	168	223.448	18.4947	182	223.083	13.7411	179
Illumina	TB1236	187.134	17.4903	145	197.259	16.8026	156	203.929	15.5311	157
Illumina	TB1237	294.872	33.8202	214	307.538	31.9017	216	291.55	26.424	230
Illumina	TB1239	140.427	13.2924	99	152.526	14.7526	103	145.634	14.1181	89
Illumina	TB1240	101.882	11.4284	67	103.885	13.284	73	103.738	12.7977	71
Illumina	TB1241	315.916	21.0215	246	324.303	25.9681	252	318.036	18.8726	257
Illumina	TB1245	131.369	12.9634	103	141.042	15.3352	99	135.074	11.668	100
Illumina	TB1265	62.0125	5.44183	50	63.9213	7.79132	42	66.5449	9.55978	44
Illumina	TB1266	119.653	10.8313	86	114.781	11.3876	75	109.868	11.4755	78
Illumina	TB1267	99.7615	12.7406	72	98.3242	10.3937	72	96.9537	11.4225	69
Illumina	TB1268	90.3429	10.3241	66	93.9491	8.50485	73	91.5125	10.2494	66
Illumina	TB1274	83.4234	8.48883	63	83.2225	9.00115	58	80.2961	10.2045	49
Illumina	TB1285	160.56	13.2952	133	175.78	22.2007	108	160.878	21.7705	121
Illumina	TB1294	68.6121	6.88112	46	64.3029	8.69401	43	65.5075	6.97808	37
Illumina	TB1296	140.519	16.3449	98	152.484	19.9047	96	140.217	18.3406	100
Illumina	TB1301	196.351	16.2071	142	203.377	15.2624	158	200.084	15.8177	156
Illumina	TB1309	117.438	14.3045	89	125.143	10.2803	97	126.774	14.3457	84
Illumina	TB1310	98.2059	6.72432	81	113.508	12.9147	80	112.787	9.66978	82
Illumina	10011-03	19.5249	4.37967	4	18.5897	4.11197	9	18.6004	5.68907	8
Illumina	10012-03	135.52	24.9324	34	142.922	18.8661	82	135.838	20.8434	87
Illumina	10016-05	126.595	33.7579	39	156.5	26.0728	86	162.991	29.518	79
Illumina	10054-10	47.2031	15.4267	17	58.5726	10.4456	30	61.4417	13.0646	32
Illumina	10056-06	93.8199	22.1507	37	96.9386	19.2666	43	93.5945	17.977	47
Illumina	10057-10	153.637	32.3791	85	151.492	24.2619	82	157.098	30.8029	73
Illumina	10058-10	216.889	30.529	109	192.338	29.2943	93	202.787	42.8717	102
Illumina	10093-08	219.655	47.6334	113	144.681	22.9745	85	217.906	45.5786	141
Illumina	10094-12	67.7807	17.002	26	61.2691	11.0746	25	88.5768	16.0976	54
Illumina	10098-05	67.7692	23.1984	16	78.0009	15.0168	40	74.7112	15.0043	39
Illumina	10108-11	47.0709	12.1107	17	55.2685	15.9772	24	53.163	15.6107	20
Illumina	10118-05	110.623	15.2427	62	107.244	17.2393	68	113.44	15.9127	77
Illumina	1014-10	175.916	27.6283	80	175.997	28.7603	81	177.048	34.8116	108
Illumina	10155-09	132.178	17.4596	96	129.904	17.2884	67	127.569	23.8816	72
Illumina	1016-12	65.3582	19.0494	24	76.3885	17.2219	37	78.9527	19.002	37
Illumina	10162-04	199.466	45.3241	83	210.673	29.4415	113	198.449	33.7027	112
Illumina	10168-06	117.03	35.1436	35	129.246	20.545	59	117.758	25.5406	58
Illumina	10205-03	77.6446	24.5877	16	78.2685	14.4811	52	72.7484	11.863	47
Illumina	10206-03	69.6935	17.1437	21	80.0293	12.4194	51	71.3303	13.1521	47
Illumina	10207-03	84.6992	17.6691	21	89.1975	11.2631	63	84.143	14.1736	59
Illumina	10212-12	48.7567	12.5736	25	57.0568	12.9755	30	58.612	12.9964	27
Illumina	10213-12	222.087	48.8703	84	222.554	33.4552	120	222.909	43.8146	114
Illumina	10214-09	126.175	20.7232	69	123.313	18.8673	69	119.43	25.2422	66
Illumina	10214-12	84.2443	22.6851	29	93.177	15.9258	49	119.719	20.5529	55
Illumina	10229-10	192.844	39.8904	100	204.805	30.6913	112	195.989	37.9366	99
Illumina	10238-08	283.13	52.4246	119	297.24	37.4887	146	303.023	48.5535	164
Illumina	10239-08	231.032	39.743	101	234.169	57.2822	103	297.355	40.2199	170
Illumina	10243-09	220.108	39.7215	95	219.439	41.1108	110	220.243	41.8054	115
Illumina	10245-11	163.487	42.9507	66	159.643	33.7008	85	213.354	41.7701	122
Illumina	10256-10	126.743	29.7207	61	124.032	22.0298	62	121.428	25.4996	63
Illumina	10311-11	130.347	26.208	55	127.461	22.4846	57	129.241	24.4038	72
Illumina	10324-06	72.0383	25.7318	29	83.917	16.8006	50	80.9625	19.7211	37
Illumina	10325-06	185.099	42.4424	74	202.541	40.3391	81	183.629	41.3274	99
Illumina	10349-03	82.1944	18.1125	27	85.9443	13.4728	61	78.0954	11.3152	52
Illumina	10353-09	38.3228	8.17804	19	37.9434	9.4989	17	46.3407	9.82842	20
Illumina	1036-06	154.377	42.7154	70	136.262	25.5895	74	170.547	33.1088	97
Illumina	10362-05	134.76	31.4315	59	145.668	27.5414	71	136.709	26.4517	55
Illumina	10363-05	97.1264	18.6993	55	93.4362	18.6699	49	123.722	27.6256	58
Illumina	10396-11	194.834	35.7864	74	189.463	27.38	123	193.461	35.3291	92
Illumina	10410-05	236.737	55.9778	89	258.745	34.3275	151	262.349	47.393	151
Illumina	1042-05	124.838	37.5055	46	147.369	27.3889	74	189.466	38.0722	111
Illumina	1043-05	190.262	36.8306	88	187.925	41.263	83	256.014	41.9122	141
Illumina	1043-09	257.614	42.174	130	264.622	33.0569	136	274.949	44.3864	142
Illumina	10433-12	43.4033	13.1442	18	44.7991	8.78537	24	71.2592	14.0241	35
Illumina	10461-10	211.125	36.6057	107	208.606	28.611	130	206.851	40.7507	103
Illumina	1047-07	66.9703	20.2662	28	67.9517	11.008	35	73.8084	15.8512	35
Illumina	10471-07	221.62	48.9934	94	219.829	34.4067	120	230.598	41.0632	125
Illumina	10480-10	162.555	31.6467	81	147.01	26.9188	67	175.672	39.6808	88
Illumina	10481-10	190.853	39.5584	83	195.134	30.0062	118	199.138	38.6675	97
Illumina	10498-05	77.7021	19.303	34	97.9756	19.4781	35	92.0529	19.3094	46
Illumina	1050-08	151.745	28.6553	85	156.12	38.744	66	225.528	37.6358	140
Illumina	10531-09	188.045	29.8903	116	187.102	27.1497	107	188.769	29.2304	133
Illumina	10539-12	70.7318	14.9463	30	74.2307	13.6642	37	78.0974	19.6597	32
Illumina	10546-12	74.5862	20.7205	22	77.867	14.4244	42	74.7165	17.6402	36
Illumina	10549-06	225.571	63.9466	84	239.716	38.4786	95	233.044	40.243	137
Illumina	10562-08	197.282	31.8671	95	219.27	38.6774	99	239.733	36.1404	129
Illumina	10567-10	177.157	35.2504	71	181.393	30.6537	72	184.796	38.2938	90
Illumina	10574-08	168.522	35.8199	92	146.806	37.6131	74	183.492	30.0206	114
Illumina	10574-09	113.121	21.9024	66	100.734	16.8618	47	102.276	20.279	57
Illumina	10583-07	150.192	31.1635	64	151.503	26.1244	81	159.069	33.0336	83
Illumina	10584-09	139.022	25.0241	84	139.897	21.1454	79	139.117	25.8084	83
Illumina	10596-05	162.001	37.0345	58	195.61	36.586	105	178.751	37.5796	108
Illumina	10622-09	141.086	27.9535	82	130.015	17.7275	84	157.567	25.1792	97
Illumina	10641-08	254.53	50.5456	126	267.662	36.0802	158	259.835	47.8425	155
Illumina	10672-10	187.243	29.276	88	171.57	24.194	81	180.226	33.7384	92
Illumina	10701-08	221.667	46.6804	100	208.126	31.1634	116	235.88	45.3604	146
Illumina	10714-06	55.1398	12.5603	27	59.372	13.5067	24	57.0904	11.9588	32
Illumina	10718-09	114.19	21.2115	59	115.559	17.0081	73	118.154	16.6666	57
Illumina	10734-09	60.3429	12.0125	34	54.9542	10.2127	30	73.0157	16.0932	34
Illumina	10849-11	198.245	37.5867	86	194.423	28.36	109	202.514	34.3562	99
Illumina	10864-08	281.459	48.9068	128	283.888	35.6996	170	287.237	48.4328	153
Illumina	10874-11	228.442	31.2828	107	233.112	39.1843	121	237.377	43.9539	124
Illumina	10932-10	157.298	35.5862	66	152.088	25.2324	75	180.116	33.8073	104
Illumina	10974-11	188.19	33.4593	85	195.457	28.1164	103	206.405	39.0517	111
Illumina	1103-06	113.38	37.5216	33	117.822	28.3969	53	128.799	25.5411	72
Illumina	11048-07	216.89	49.0185	84	222.53	28.2996	133	237.886	46.4738	106
Illumina	11056-12	183.305	45.9442	61	209.669	29.3195	128	202.854	38.2956	110
Illumina	11096-03	95.5287	27.995	17	91.64	12.1286	65	100.612	20.1253	61
Illumina	11097-03	149.911	32.3386	40	161.926	20.0936	112	157.088	19.5116	106
Illumina	1110-07	270.852	64.0502	109	260.08	36.1153	147	270.113	54.0222	139
Illumina	11135-07	110.204	16.9641	71	97.956	17.8522	57	123.374	26.6404	57
Illumina	11156-07	220.526	42.4417	109	232.83	28.8791	140	237.846	42.214	115
Illumina	11198-11	238.414	54.4839	102	248.749	37.1106	124	241.151	46.8146	124
Illumina	11219-12	188.305	41.7524	78	191.799	26.1603	104	182.865	34.2171	106
Illumina	11233-10	178.418	34.0757	79	170.85	29.6078	89	183.668	35.0259	111
Illumina	11244-08	84.6303	16.8716	44	92.189	18.3195	39	96.3404	17.0229	55
Illumina	11306-09	158.686	25.7906	79	145.416	22.4837	94	151.509	21.6107	87
Illumina	1131-10	116.844	23.4417	55	111.274	18.1912	67	129.022	26.348	61
Illumina	11331-06	124.034	25.6135	58	110.614	18.2103	70	152.149	27.0708	86
Illumina	11368-07	311.489	64.5047	129	306.128	44.4919	135	313.097	56.395	166
Illumina	1137-10	219.936	48.0399	102	218.246	36.6704	128	264.271	53.4218	129
Illumina	11404-09	250.043	46.3369	122	259.363	35.3468	147	302.464	48.8847	183
Illumina	11406-08	140.069	25.6016	66	114.656	20.1205	60	164.978	39.3683	90
Illumina	11429-10	274.646	53.7633	143	271.124	41.0484	149	274.476	55.763	121
Illumina	11430-10	154.197	35.8529	76	156.97	23.5432	89	159.888	32.9682	84
Illumina	11467-12	52.931	14.0583	26	52.7204	12.7792	30	64.2159	14.4802	35
Illumina	11468-12	125.921	27.9342	67	133.602	30.8351	54	186.192	41.3667	111
Illumina	11493-10	175.629	29.1875	90	169.691	26.2266	92	209.642	38.6329	134
Illumina	11494-10	169.937	33.4	84	162.905	25.404	92	165.862	34.0436	94
Illumina	11535-12	159.648	28.9802	67	153.748	20.9232	81	166.215	33.922	78
Illumina	11582-07	182.423	33.6213	91	189.045	35.6787	106	199.867	32.1728	99
Illumina	11583-07	242.518	50.2092	112	246.84	36.3297	137	248.189	41.5431	139
Illumina	11584-07	130.054	31.7233	54	139.53	21.5793	88	201.836	33.8686	128
Illumina	11586-07	223.47	47.7754	85	237.415	32.0861	142	239.748	36.9271	130
Illumina	1160-05	54.8381	9.33502	27	61.6363	12.8102	30	62.9099	13.2099	31
Illumina	116-04	78.069	24.3275	21	92.2478	10.6856	66	85.487	14.6989	51
Illumina	11612-12	141.999	20.9869	71	127.733	23.0448	50	142.485	26.3912	81
Illumina	11613-12	62.4071	16.3234	32	69.6883	13.9678	24	69.1716	13.7496	40
Illumina	11620-08	148.069	27.9006	77	152.909	32.1787	70	168.576	31.0593	98
Illumina	11626-12	191.547	49.443	91	200.851	27.9016	114	241.919	45.1715	122
Illumina	11629-12	49.5642	11.0165	28	62.0358	12.2009	27	57.0428	12.1603	25
Illumina	1166-12	101.157	29.2411	38	101.675	19.5119	62	131.804	26.8826	69
Illumina	11664-11	293.013	66.472	119	291.732	37.7914	167	311.521	55.9084	164
Illumina	11665-11	309.224	62.4479	135	315.415	47.034	160	336.901	51.1004	217
Illumina	11753-11	103.841	24.941	52	109.137	21.2379	56	102.076	20.6911	54
Illumina	11760-08	39.6331	9.58899	19	46.4328	14.7188	13	54.1853	14.9314	22
Illumina	1180-10	267.01	39.0378	105	285.075	54.8657	147	263.276	55.2258	153
Illumina	11818-03	64.4693	13.4416	20	66.5834	14.5854	37	71.1974	14.7201	40
Illumina	11821-03	117.725	27.2083	35	121.794	13.0866	91	118.034	17.1176	85
Illumina	11822-03	82.6111	20.7811	19	106.598	17.7374	74	91.5221	13.808	65
Illumina	1185-09	143.741	23.2282	79	136.407	19.3502	95	136.88	22.0519	80
Illumina	11857-07	80.4397	16.9786	37	75.7192	15.6539	40	97.0901	20.7948	45
Illumina	11858-07	214.198	47.7507	88	230.489	28.3838	156	238.309	40.4251	140
Illumina	11859-07	43.0402	11.7931	18	37.1586	8.66743	15	59.5049	21.7564	23
Illumina	1186-09	141.051	26.2271	78	140.515	20.3633	90	138.308	21.7938	78
Illumina	1186-11	77.6169	17.7222	32	84.3146	17.4114	48	89.8904	16.5597	46
Illumina	1188-11	232.824	51.1114	103	230.186	34.6724	120	251.507	45.0723	134
Illumina	11931-10	230.265	44.8056	117	233.676	42.069	143	357.777	53.5437	193
Illumina	11933-08	165.837	27.8917	69	172.614	22.6672	109	172.099	31.1117	93
Illumina	11935-08	143.83	30.0429	75	149.513	24.3487	78	153.511	30.7392	76
Illumina	1197-11	377.668	72.9989	147	371.025	51.6971	208	363.669	64.2267	195
Illumina	1199-08	155.709	33.7531	73	169.527	27.7489	83	173.744	29.5386	99
Illumina	12000-10	124.587	28.4616	58	121.9	19.6059	62	177.662	29.9184	93
Illumina	1203-08	252.55	46.14	124	248.889	32.8849	163	256.878	40.9956	157
Illumina	1204-06	51.2337	16.0839	15	59.3654	12.4695	30	83.1412	18.7149	38
Illumina	12114-12	169.685	41.536	72	179.497	34.271	94	237.211	42.6852	131
Illumina	1212-06	48.6255	16.9537	15	42.5604	11.1279	14	58.7813	13.1739	28
Illumina	12137-12	52.7663	14.2323	21	59.7107	11.6014	31	63.6426	16.0916	22
Illumina	1231-05	77.317	15.9007	36	80.3024	15.5819	32	71.8345	18.3121	33
Illumina	12355-12	93.1245	19.2609	48	98.4814	15.7158	55	111.465	21.9264	51
Illumina	12397-12	100.819	28.3437	36	113.374	18.6344	59	111.639	20.1367	53
Illumina	1244-12	76.2759	17.894	46	91.7675	20.3501	35	95.1086	21.7495	47
Illumina	130-09	71.2222	13.1649	40	55.7258	12.223	28	88.7461	24.3881	39
Illumina	1322-04	101.922	24.0183	29	125.28	16.7521	89	114.044	17.4323	73
Illumina	1323-08	52.7251	9.79464	33	54.3154	10.7741	25	52.5214	11.9038	23
Illumina	1327-04	64.2854	15.8478	15	74.5615	11.2308	53	68.0273	12.4185	39
Illumina	1327-06	137.351	34.4063	50	157.087	28.299	84	147.299	31.3286	79
Illumina	1339-07	214.068	35.1186	99	228.212	35.9828	121	222.7	35.6843	133
Illumina	134-06	56.1092	15.8958	23	56.243	13.4071	25	80.6092	14.836	43
Illumina	1346-10	153.292	36.6514	80	153.222	29.4023	90	185.645	37.4945	95
Illumina	1346-11	201.623	38.6023	83	199.303	31.4567	114	206.451	42.5863	105
Illumina	1355-10	83.4301	16.4325	54	80.576	16.209	34	85.6031	18.7114	45
Illumina	1373-08	167.502	42.7013	77	177.635	30.3051	90	191.984	37.8336	78
Illumina	1380-07	238.997	46.5244	84	233.594	32.8533	120	253.026	45.0332	133
Illumina	1398-07	154.772	32.8794	64	181.254	29.8099	97	177.263	35.0985	98
Illumina	1440-08	108.77	22.372	62	118.65	27.6056	62	142.275	25.1952	81
Illumina	1441-09	132.112	20.5108	75	125.411	23.2896	72	126.556	20.9962	73
Illumina	1447-05	155.907	37.4521	65	170.741	29.3537	89	165.631	30.7049	86
Illumina	1457-09	125.879	27.8084	59	125.049	19.5611	78	127.789	23.2303	76
Illumina	1465-07	209.068	50.1205	81	204.23	34.9038	117	266.073	50.9283	132
Illumina	1468-06	137.234	36.4635	63	153.014	26.4818	55	147.284	29.5031	90
Illumina	1470-06	94.9119	18.9185	57	103.91	17.3613	47	102.59	17.4698	61
Illumina	1471-06	76.9119	22.5264	31	64.7616	14.69	31	105.73	20.7636	65
Illumina	1476-08	152.444	26.178	76	164.91	27.5489	87	171.731	32.5381	94
Illumina	1482-07	113.691	25.5019	57	128.562	25.8265	61	130.069	24.74	65
Illumina	1519-10	105.032	20.664	56	106.978	19.2988	51	112.574	20.0707	55
Illumina	1520-10	139.842	28.2072	61	135.986	21.0982	77	161.497	32.1385	83
Illumina	1537-06	78.7184	18.9496	33	65.125	11.9021	40	94.2073	17.762	49
Illumina	1553-05	150.367	38.0523	74	126.024	21.5092	70	149.703	26.7567	62
Illumina	1560-09	111.919	19.4074	66	120.451	18.7556	73	115.594	22.8118	59
Illumina	1563-10	175.815	38.8461	84	186.89	34.1209	104	223.005	49.7335	129
Illumina	1565-10	54.0824	13.3375	25	59.9417	10.3024	27	64.4986	13.2952	31
Illumina	1568-10	60.7538	14.9086	34	60.8892	11.4726	29	64.5935	13.7868	30
Illumina	1597-04	93.8017	30.8165	14	101.195	13.7026	68	88.674	17.2406	51
Illumina	1616-09	245.902	35.1151	139	246.162	37.9942	144	236.288	45.2054	112
Illumina	1616-12	80.5987	13.3328	45	90.9477	18.7556	50	91.8269	20.631	44
Illumina	1618-09	107.62	16.9411	66	104.079	15.0061	64	102.107	17.131	57
Illumina	164-10	141.13	37.6273	53	147.341	28.3807	67	206.357	38.3877	120
Illumina	1654-11	256.723	51.4305	106	243.983	33.5787	121	255.039	46.5894	133
Illumina	1732-05	154.301	32.4592	83	163.089	32.5097	74	148.342	30.2449	86
Illumina	1733-05	118.754	23.376	54	124.911	20.8969	76	123.334	22.1557	68
Illumina	1764-05	107.693	30.4029	46	127.886	23.1335	59	125.981	26.03	70
Illumina	1771-06	244.839	57.1839	87	264.492	35.6769	142	253.501	43.5839	151
Illumina	1779-04	89.7548	20.0284	20	96.3151	12.1876	67	88.3088	20.4334	51
Illumina	1780-04	64.9176	22.0557	17	73.1347	8.95622	50	68.4963	14.9818	40
Illumina	1783-04	74.6552	22.2828	26	94.254	12.4765	65	88.4055	13.7289	54
Illumina	1831-10	152.331	35.3681	53	151.584	24.6578	66	154.207	28.5926	79
Illumina	1833-10	215.979	39.0823	98	214.482	30.8413	101	211.018	39.2019	115
Illumina	184-09	180.255	33.294	109	186.126	28.3249	95	173.717	32.0056	92
Illumina	1847-09	106.929	17.7995	42	101.822	14.9611	68	108.093	22.6348	53
Illumina	1880-09	141.457	23.5915	83	135.401	18.5295	82	144.845	26.6191	77
Illumina	1907-10	85.1446	17.742	36	64.7315	14.759	26	88.0858	21.0904	42
Illumina	1927-10	87.7826	19.5449	36	97.1824	19.0109	36	94.6241	17.631	46
Illumina	1942-10	333.803	64.7091	154	323.474	47.9327	171	330.653	61.5421	189
Illumina	1956-05	82.0651	19.8777	31	89.713	16.8121	45	115.712	20.4888	66
Illumina	1962-11	254.781	47.3194	101	266.745	34.3608	175	274.507	48.6586	145
Illumina	1966-10	283.185	57.8427	107	297.284	50.9572	172	378.551	69.3292	222
Illumina	1973-10	315.636	59.2658	156	307.671	62.4971	169	375.525	76.3733	212
Illumina	1979-07	85.2452	21.7409	44	97.9909	17.1705	51	116.222	19.6329	61
Illumina	1998-10	193.272	44.3359	89	202.413	46.5745	93	256.112	53.1229	143
Illumina	1999-05	209.32	38.1049	89	218.583	40.4008	104	208.658	41.3056	114
Illumina	2009-07	267.519	59.1572	103	187.571	27.9522	112	249.33	50.0486	137
Illumina	2032-05	353.893	73.011	160	394.177	72.9815	208	360.481	69.55	210
Illumina	2036-05	68.9186	15.9716	30	82.3083	16.1516	37	75.017	15.2603	35
Illumina	2043-09	132.183	20.924	82	134.543	18.2642	85	129.015	21.3992	76
Illumina	2044-09	174.111	27.611	96	170.446	30.1921	86	169.745	29.2383	97
Illumina	2063-06	159.052	40.1025	67	180.641	28.4698	93	168.013	34.2129	87
Illumina	2072-07	129.006	22.2029	73	137.766	28.4938	63	141.165	31.4837	68
Illumina	2078-12	85.7557	18.8686	41	98.8301	14.8237	57	96.6249	22.6509	50
Illumina	2087-09	218.033	39.3036	109	221.46	31.6335	144	210.709	41.6687	118
Illumina	2088-09	158.461	30.7483	76	155.814	24.7529	92	154.392	25.2795	92
Illumina	2093-08	155.572	33.7741	69	157.633	28.1686	82	172.571	30.3956	93
Illumina	2098-12	112.223	28.1487	59	133.591	23.8301	72	132.307	25.3956	64
Illumina	2108-10	59.6494	10.4174	25	49.439	8.95305	26	60.2182	11.3522	31
Illumina	2110-07	128.405	19.3476	64	108.994	17.6588	59	163.636	41.7624	89
Illumina	2111-07	140.593	32.0428	91	151.052	30.8225	76	145.368	30.8265	71
Illumina	2132-08	83.6791	20.5498	42	73.3382	16.146	39	84.7504	18.6403	52
Illumina	2134-10	241.326	42.8951	116	234.978	29.921	140	252.622	49.4398	131
Illumina	2148-08	40.9531	10.3472	21	34.4777	8.31808	15	49.8454	17.4837	16
Illumina	2149-05	121.954	36.7841	50	109.613	27.452	47	164.916	28.6114	101
Illumina	216-12	172.438	36.7101	79	183.24	27.9911	108	179.986	31.7243	102
Illumina	2174-08	138.073	35.1298	55	139.81	46.288	47	172.297	35.1046	100
Illumina	2180-05	225.942	56.243	93	239.446	38.8279	108	221.978	46.2215	112
Illumina	2210-05	181.609	38.5488	82	196.926	42.6798	97	179.175	36.8838	103
Illumina	2211-05	178.388	41.5327	75	192.741	33.2547	90	179.718	40.174	92
Illumina	2250-11	194.054	40.6968	89	192.398	37.102	96	264.174	44.016	148
Illumina	2274-11	167.145	28.6201	88	170.91	28.4894	80	178.767	32.5942	99
Illumina	2279-07	120.47	18.0782	90	129.407	22.5047	68	128.985	23.3902	72
Illumina	2280-07	81.4952	14.1236	47	84.8207	13.6266	49	86.7955	14.223	51
Illumina	2291-11	112.486	26.2317	51	117.438	24.6316	62	175.194	32.1137	103
Illumina	2298-09	76.7931	13.2707	45	69.2373	11.1329	39	112.593	19.3416	68
Illumina	2308-08	174.398	31.9671	70	166.358	27.1714	104	176.741	33.9874	91
Illumina	2316-08	43.3228	10.0723	25	37.4021	11.3742	16	53.6487	20.4924	19
Illumina	2318-12	51.8065	13.2031	19	52.4317	9.6513	28	52.6097	11.7483	27
Illumina	2320-12	47.7404	12.5997	22	56.1364	11.3763	25	61.1488	12.6578	29
Illumina	2323-08	112.081	27.3919	47	79.8019	20.3534	42	109.655	23.2747	69
Illumina	2325-10	67.4349	13.6302	41	57.9477	13.3216	21	75.9172	12.6824	43
Illumina	2367-10	184.185	26.7231	96	174.952	25.1192	84	184.387	39.4629	76
Illumina	2380-07	172.09	39.0978	61	174.509	27.5309	96	235.257	49.8179	143
Illumina	2383-12	99.1226	25.0033	37	107.478	15.9974	57	109.248	23.3411	47
Illumina	2388-11	101.144	22.8904	36	100.119	16.3625	47	153.682	29.5749	82
Illumina	2388-12	93.4665	18.7918	46	108.508	23.2296	41	112.331	25.2274	60
Illumina	2412-06	152.784	32.0397	76	164.268	23.9409	88	157.199	31.1616	85
Illumina	2439-10	265.074	44.7922	139	268.435	38.599	125	282.017	51.6769	138
Illumina	2441-10	164.545	26.4287	84	173.916	28.7563	100	165.098	33.5929	81
Illumina	2463-07	296.439	56.1624	141	287.039	38.0469	142	299.593	49.2285	158
Illumina	2464-07	266.059	46.3241	110	269.897	45.1022	124	282.203	43.208	156
Illumina	2466-07	208.873	37.5201	83	208.941	30.2562	101	204.381	37.3048	119
Illumina	2475-06	239.412	51.2889	91	259.104	45.896	138	238.818	53.5071	137
Illumina	2491-08	238.134	42.9406	127	252.393	38.3561	143	247.12	45.1391	137
Illumina	2499-12	89.4799	23.8514	38	106.424	16.227	64	105.305	21.5731	51
Illumina	2501-08	228.25	56.4315	69	235.33	43.2545	129	260.221	44.7412	157
Illumina	2535-11	164.582	29.3606	74	162.745	28.9637	85	162.695	32.5531	88
Illumina	256-05	107.057	23.6465	58	106.519	22.8339	65	152.085	27.7158	92
Illumina	2564-08	213.032	35.5266	100	210.827	42.4519	108	217.825	38.9334	110
Illumina	2566-11	98.5556	20.1335	34	98.1395	16.4708	61	101.673	21.3394	47
Illumina	2590-06	238.355	47.3386	102	255.856	34.9281	135	245.527	51.4198	116
Illumina	2592-06	87.0891	18.1525	43	97.6303	22.0145	52	106.561	20.3504	51
Illumina	2594-06	53.4157	15.0836	28	60.8221	12.386	26	59.083	13.6119	30
Illumina	2602-12	68.3333	14.6969	39	81.3515	14.159	39	79.0726	18.7872	30
Illumina	2620-09	209.877	31.3713	116	193.539	33.747	110	200.771	36.2291	101
Illumina	262-11	261.439	51.1085	102	261.333	36.8429	146	264.211	47.6723	153
Illumina	2637-09	294.981	44.7336	143	298.757	40.709	194	281.861	40.3863	177
Illumina	2644-10	93.1322	18.4217	46	98.1128	16.5748	56	103.506	22.476	43
Illumina	2645-10	174.202	43.6986	71	185.325	29.764	99	186.723	34.0154	100
Illumina	2649-09	122.39	17.527	78	113.165	19.4331	54	115.88	22.8918	62
Illumina	2651-10	108.32	19.0633	64	110.875	19.6239	45	112.736	18.688	68
Illumina	2698-08	46.5824	9.35534	20	51.7246	11.4125	15	56.8337	14.8832	20
Illumina	2707-10	195.28	39.6175	91	175.779	32.1259	88	194.403	40.6945	85
Illumina	2741-05	122.831	34.3347	53	120.053	17.7567	62	157.52	34.587	89
Illumina	2758-11	345.284	72.9758	153	325.448	43.0969	159	320.768	52.468	192
Illumina	277-12	102.686	21.8572	46	114.058	22.883	54	130.561	23.3855	70
Illumina	2772-12	103.615	16.2015	60	112.318	22.389	61	109.296	23.1478	53
Illumina	2793-05	173.011	41.38	81	180.446	28.5139	94	182.254	32.0236	92
Illumina	2794-09	101.722	15.677	65	109.336	19.7416	66	128.767	22.2099	66
Illumina	2865-11	145.443	35.6512	72	135.546	27.855	77	210.093	39.2327	108
Illumina	2867-11	328.374	68.0844	128	331.377	43.3078	164	349.237	57.4514	167
Illumina	2882-11	356.611	82.1781	130	345.63	44.933	185	366.304	59.785	198
Illumina	2898-12	162.91	40.4766	63	166.376	25.8389	87	176.561	28.3091	101
Illumina	2906-11	59.1686	12.6835	26	66.8542	12.3771	24	68.2698	13.1902	32
Illumina	2926-11	246.216	30.925	113	241.748	36.2494	120	246.871	47.2788	145
Illumina	2928-12	116.749	31.2157	38	117.741	20.8944	58	116.58	23.7247	62
Illumina	2942-12	143.208	37.9683	48	149.769	25.1881	75	151.693	30.9943	72
Illumina	2943-12	79.0125	16.7839	42	96.1188	21.0507	33	96.1455	18.8656	44
Illumina	2951-08	203.269	46.0504	90	204.564	31.6118	99	203.251	39.2539	117
Illumina	2976-12	96.2931	18.3032	39	110.583	17.9916	57	109.027	21.4611	46
Illumina	2982-11	163.624	29.2184	83	169.305	28.482	74	159.06	28.2563	85
Illumina	2987-09	299.359	49.6551	178	308.513	44.8422	196	300.132	53.3595	170
Illumina	3014-08	163.716	24.7943	85	175.055	28.746	77	176.716	32.9684	103
Illumina	3015-05	123.222	24.5242	52	120.974	25.569	57	118.471	24.79	65
Illumina	3015-08	177.662	35.2125	75	185.337	30.7612	111	182.483	37.5198	91
Illumina	3032-06	126.263	25.6455	65	128.915	21.1845	73	150.562	30.7889	80
Illumina	3055-05	66.9818	15.9228	27	64.152	16.5182	25	96.0863	16.9541	60
Illumina	3064-07	146.849	28.3279	80	158.856	33.7933	73	172.113	29.1173	96
Illumina	3087-07	125.89	30.2107	64	134.29	25.4399	53	133.474	28.0144	76
Illumina	3088-06	108.749	19.0565	53	108.605	21.4595	51	106.216	23.015	52
Illumina	3109-11	274.825	48.1567	118	274.486	35.633	139	270.203	48.2337	144
Illumina	3151-09	179.468	31.4481	120	183.18	28.1906	86	178.931	34.9565	92
Illumina	3154-04	136.216	32.8688	34	143.312	23.3833	98	136.366	20.101	100
Illumina	3156-04	78.1236	16.0776	27	81.655	11.0997	48	83.4639	15.379	52
Illumina	3158-04	80.9167	20.2	28	99.4209	13.0979	69	91.0544	18.5864	51
Illumina	3160-04	123.123	29.9851	24	125.066	17.6009	94	125.787	15.9362	88
Illumina	3176-05	319.572	44.4327	160	329.326	45.3955	181	331.223	49.3339	182
Illumina	3222-06	90.9674	19.0575	38	80.6908	15.3962	42	110.169	21.3995	61
Illumina	3223-06	152.738	34.6034	64	154.359	26.0148	82	154.935	30.7323	88
Illumina	3230-06	100.413	24.5579	33	105.258	16.0944	47	105.054	21.2459	55
Illumina	3251-10	201.424	41.2629	97	191.942	31.1928	111	187.555	33.7225	94
Illumina	3258-07	69.8448	16.9144	35	76.6115	15.4512	42	79.0714	18.0517	38
Illumina	3269-06	113.872	27.9359	44	112.908	27.7705	48	149.373	29.4344	73
Illumina	3270-10	53.8611	13.4507	26	52.1262	11.9426	23	53.6568	14.3701	19
Illumina	3271-10	169.523	35.5787	73	172.207	29.4408	87	175.613	29.4968	99
Illumina	3274-11	152.168	33.2845	83	147.597	26.8812	90	228.989	40.3366	124
Illumina	329-09	82.6284	17.7745	40	92.0943	15.0192	43	90.1868	17.2355	48
Illumina	329-10	249.899	42.8208	123	254.036	32.974	170	254.002	49.402	133
Illumina	3302-10	225.721	50.7898	119	221.064	33.0747	115	216.541	38.0848	118
Illumina	3304-10	242.513	49.2503	129	253.014	37.8767	122	242.073	46.8556	119
Illumina	3305-05	98.8103	21.5444	37	79.216	19.2971	42	122.308	33.0548	68
Illumina	3306-05	82.9224	20.8128	40	85.975	21.2768	44	106.782	21.1401	59
Illumina	3316-05	91.2251	19.8642	44	92.2543	20.3396	48	135.079	23.4881	74
Illumina	3323-10	194.078	43.129	83	196.817	31.8453	96	207.211	40.1541	103
Illumina	333-08	89.9033	17.3208	49	99.0668	18.655	47	97.6507	23.3442	45
Illumina	335-10	56.4186	14.3996	24	63.2475	13.7608	26	64.7808	15.6962	25
Illumina	3361-08	68.1762	12.5964	37	71.688	13.4855	32	76.0607	16.2559	37
Illumina	3362-12	84.9023	19.0154	38	85.2225	12.9369	51	88.4981	17.8935	42
Illumina	3363-05	76.1236	25.1232	18	94.68	22.5214	35	87.2607	19.8278	43
Illumina	3364-09	214.455	39.8622	103	210.835	29.2432	116	205.949	34.0418	111
Illumina	3373-06	75.0517	20.4152	26	80.7496	16.7154	46	107.058	19.4654	56
Illumina	340-08	122.171	33.11	55	125.076	20.0933	60	127.619	24.5453	75
Illumina	3417-10	249.998	41.1365	123	247.33	38.8809	145	244.874	48.8878	144
Illumina	3422-09	181.327	29.4322	99	177.257	33.0185	94	176.003	32.2567	103
Illumina	3431-07	92.8975	16.5123	59	101.078	19.9714	31	105.474	21.8388	47
Illumina	3434-07	42.5527	11.056	20	52.9849	12.2563	17	52.7849	11.5359	23
Illumina	3435-06	112.814	25.9543	41	115.028	19.8389	54	114.638	24.0102	61
Illumina	3437-06	177.647	37.7078	69	196.487	30.2278	97	184.071	35.7006	99
Illumina	3443-08	119.584	30.2591	38	92.967	19.8582	45	136.603	31.6531	84
Illumina	3454-10	96.499	18.0534	50	97.5467	17.6789	55	102.515	23.5542	46
Illumina	3468-05	84.6427	23.1791	38	71.0182	14.5054	37	97.266	16.9177	54
Illumina	3484-07	68.0105	16.3166	28	76.9213	18.7671	24	76.0357	16.6797	34
Illumina	3491-04	78.7672	15.7293	24	92.9474	19.1546	57	96.0848	16.3192	50
Illumina	3493-07	50.1197	11.6908	22	58.1608	10.9913	27	65.2741	14.0082	31
Illumina	3494-04	98.7184	24.426	28	116.702	13.3097	92	112.867	13.0908	86
Illumina	3496-04	116.216	22.1927	44	120.02	12.02	93	115.715	14.6323	73
Illumina	3496-10	253.225	52.0213	104	248.01	33.4227	142	250.259	44.2649	140
Illumina	3497-04	110.194	29.4828	26	118.397	20.5912	78	109.216	22.0242	62
Illumina	3498-11	78.1494	16.8027	32	89.2296	14.676	49	108.953	20.1892	62
Illumina	3501-05	198.479	41.8304	99	204.653	35.3734	102	196.282	36.1405	119
Illumina	3502-11	285.489	54.8117	112	282.154	43.8566	141	288.995	51.7158	144
Illumina	3523-11	107.519	30.1456	31	109.823	22.4286	56	152.98	31.2534	90
Illumina	3529-10	264.954	45.2677	142	268.464	38.6713	136	267.532	50.3628	158
Illumina	353-09	180.36	35.1216	95	183.753	28.8926	96	242.216	44.3853	133
Illumina	3536-10	230.167	53.0574	95	234.916	45.6821	112	300.173	61.6632	168
Illumina	3543-05	275.343	38.0369	124	276.422	38.8781	144	292.871	42.1931	163
Illumina	3555-09	146.362	21.6965	84	148.109	23.0755	99	144.423	28.5839	61
Illumina	3561-07	381.719	57.5272	173	368.686	52.8534	192	371.921	66.6497	220
Illumina	3599-08	221.502	35.8665	114	221.563	32.3812	96	230.932	45.8453	118
Illumina	3603-10	319.868	49.5308	154	312.605	46.346	196	306.477	56.5991	183
Illumina	3604-07	76.9722	19.9961	33	89.5911	20.5224	41	87.6054	20.8045	27
Illumina	3604-10	214.052	42.9498	103	215.761	33.8342	115	219.41	41.5952	118
Illumina	3606-11	102.799	29.7004	33	113.155	21.2351	55	167.148	30.1169	93
Illumina	3615-12	77.499	18.0661	28	77.3231	13.8784	32	80.1101	17.1277	40
Illumina	3625-11	102.195	20.4915	52	109.838	25.6066	54	162.687	29.3694	94
Illumina	3630-05	109.319	27.3248	48	122.14	21.0821	65	113.458	24.3498	57
Illumina	3652-06	83.9579	23.8251	34	93.0372	17.4056	48	96.6806	21.4044	47
Illumina	3657-05	98.4933	22.8003	38	109.535	19.1034	53	107.739	22.6405	54
Illumina	3662-10	208.871	49.5813	72	209.595	27.1289	115	222.563	43.83	117
Illumina	3665-10	195.855	34.6516	79	196.045	28.5096	117	196.737	37.9104	115
Illumina	3691-08	92.3506	23.081	34	80.5431	14.4869	49	110.936	21.6155	58
Illumina	3692-05	99.8621	30.5363	28	109.33	16.335	57	121.511	25.9443	66
Illumina	3692-08	174.693	36.5892	79	178.461	39.5107	94	220.754	38.4067	126
Illumina	3694-05	63.977	15.23	23	65.7062	10.8516	38	63.898	11.5623	33
Illumina	3695-10	130.52	30.1655	63	119.48	21.9134	52	166.341	33.9854	92
Illumina	3696-10	183.24	32.4826	75	192.471	29.2199	109	197.499	40.1859	112
Illumina	3699-10	158.642	34.5382	82	167.562	26.749	89	167.366	34.4649	97
Illumina	37-06	331.774	76.9646	131	332.899	48.546	172	350.341	64.2692	182
Illumina	3709-08	140.349	33.5527	65	147.918	21.822	86	159.646	30.2454	65
Illumina	3717-07	85.5651	18.5668	39	102.66	20.3536	47	102.355	20.2723	53
Illumina	3734-04	72.5412	14.3708	20	79.322	15.7131	50	68.6555	15.5936	33
Illumina	3736-04	89.9138	22.3084	33	104.884	15.1786	70	99.2083	17.6662	64
Illumina	3766-11	210.693	40.4764	86	198.354	28.8486	112	208.541	42.6258	96
Illumina	377-09	76.749	14.623	44	72.5197	12.4897	36	68.7651	14.6143	34
Illumina	3796-11	195.1	41.9022	89	205.172	28.6678	98	205.628	41.114	84
Illumina	3798-11	79.7193	16.409	29	87.0372	17.7821	47	116.691	21.8315	63
Illumina	38-12	249.768	47.7364	99	241.98	32.4453	130	247.548	50.0035	122
Illumina	3826-09	232.497	37.4632	102	223.274	33.6582	111	230.995	36.6072	122
Illumina	3827-09	98.8362	19.4305	37	93.6402	15.8897	56	129.494	20.3186	73
Illumina	3846-10	174.795	40.2208	68	172.625	26.0272	113	183.338	35.3811	84
Illumina	3859-03	112.251	30.1381	34	120.603	15.4898	91	107.278	17.9211	71
Illumina	3861-03	61.1523	22.4072	14	73.0824	8.26735	50	71.6998	9.70416	49
Illumina	3862-09	187.343	41.1707	71	177.964	22.6158	104	183.255	27.8761	100
Illumina	3865-03	229.566	47.4061	62	251.548	27.7645	189	236.886	35.2275	157
Illumina	3866-09	196.026	47.6113	82	193.828	27.2121	102	199.924	35.5598	107
Illumina	3901-05	124.955	26.2061	45	118.005	19.6453	65	136.059	30.4686	77
Illumina	3903-09	138.546	25.63	62	143.901	21.8156	74	142.679	26.0481	76
Illumina	3929-10	303.723	45.5451	141	312.197	45.4689	175	309.331	47.1813	182
Illumina	3930-06	130.41	31.3655	59	143.805	27.2075	79	132.765	24.8627	67
Illumina	3941-08	155.548	31.1883	69	147.91	25.8533	84	165.42	33.0767	84
Illumina	3944-06	77.3056	23.2307	25	81.8142	20.4116	38	104.406	23.1836	56
Illumina	3980-06	159.556	37.2906	59	154.354	33.5567	85	206.51	36.8336	122
Illumina	3986-07	74.4521	18.0456	33	86.7224	18.6463	41	100.452	20.6673	44
Illumina	3987-07	55.34	13.1201	31	62.3384	14.0915	24	61.2814	14.1277	17
Illumina	4003-05	103.469	21.2391	53	109.408	18.7937	57	107.686	23.8724	45
Illumina	4003-11	91.2203	27.7938	33	94.8667	22.1928	42	156.777	25.968	86
Illumina	4004-05	159.051	30.1401	69	170.555	27.5987	97	169.051	29.158	89
Illumina	4004-11	37.9339	9.30615	22	46.0375	10.3211	21	50.2794	12.3057	26
Illumina	4005-05	77.6284	19.7554	36	74.3853	23.2982	24	95.7927	20.5308	55
Illumina	4063-09	257.944	58.3974	112	274.738	39.3875	144	273.996	51.3007	164
Illumina	4080-07	222.331	35.7371	120	217.523	48.965	111	251.09	46.2714	127
Illumina	4117-12	109.857	26.0088	51	102.078	16.3443	43	101.726	22.2294	53
Illumina	4122-12	111.94	17.523	60	110.03	18.2482	56	120.69	26.5439	59
Illumina	4129-11	187.861	32.6772	91	176.987	24.66	103	182.196	33.3481	95
Illumina	4132-07	55.8113	13.6637	29	61.1517	13.7686	29	64.2789	12.8178	28
Illumina	4139-04	209.566	56.2159	53	236.458	32.9268	172	236.442	41.9756	156
Illumina	4145-04	120.088	26.9029	32	123.254	15.1366	82	112.769	19.9594	76
Illumina	4147-10	141.626	32.7747	70	159.838	34.7894	76	231.496	42.5757	136
Illumina	4157-06	73.9703	19.6707	26	82.8414	17.2626	40	77.7861	15.3427	43
Illumina	418-08	229.634	44.1936	117	241.573	31.3228	138	239.028	42.2187	134
Illumina	420-04	79.499	20.8586	19	96.3245	9.72293	70	95.1615	19.9787	57
Illumina	4203-06	134.239	25.8008	55	152.012	27.4163	81	144.389	28.9922	73
Illumina	421-04	72.863	22.9635	23	79.4865	12.1619	48	77.4227	13.399	53
Illumina	4215-06	63.113	12.2312	35	67.6738	15.0714	27	66.5523	13.2139	28
Illumina	4220-07	75.8927	18.0508	45	96.8303	24.9822	48	90.4809	24.3066	37
Illumina	425-06	48.0297	10.3218	15	43.5325	9.5782	23	59.0466	15.8975	29
Illumina	4312-12	187.178	34.3641	92	188.628	26.9799	101	191.86	37.0681	105
Illumina	4342-06	175.465	37.9341	94	203.045	35.7407	109	190.185	42.8348	95
Illumina	4345-06	68.7864	18.5411	24	63.1057	15.5894	29	73.4832	16.8889	32
Illumina	4347-06	180.382	43.7208	78	198.119	39.4605	91	183.343	39.4385	93
Illumina	4353-06	77.4435	16.2953	39	73.5467	17.1711	36	91.6439	18.0091	48
Illumina	4355-06	73.8065	16.4888	26	72.7525	16.6856	35	101.286	18.4079	54
Illumina	4373-05	112.904	24.2266	49	128.876	26.9277	73	163.014	31.1541	81
Illumina	4375-05	221.739	45.0964	108	229.864	43.4299	110	227.403	48.9471	115
Illumina	4382-05	155.038	28.8106	89	127.548	28.1243	71	173.377	32.2598	107
Illumina	4385-10	48.7251	15.0053	15	59.7258	11.5704	23	66.0261	15.5598	33
Illumina	4386-12	93.8898	23.4908	37	96.4203	15.932	49	87.3483	17.2172	41
Illumina	4388-11	135.276	29.5406	54	149.574	20.4172	82	146.356	29.3339	85
Illumina	4403-05	138.104	18.8764	98	142.825	16.6831	93	146.165	21.8494	92
Illumina	4427-05	324.673	64.9921	135	339.08	59.5822	175	341.92	68.2501	184
Illumina	444-09	207.438	46.1709	97	197.658	33.4137	97	212.434	35.4696	124
Illumina	4456-05	164.193	35.0326	70	149.205	27.0857	95	199.045	40.9252	96
Illumina	4458-11	265.741	49.0672	118	264.293	31.3985	141	262.673	46.2557	137
Illumina	448-07	84.3429	23.0198	36	94.5257	15.9675	56	87.4498	18.426	43
Illumina	4484-07	325.731	60.7817	167	335.421	42.8753	182	341.455	57.9142	178
Illumina	4514-03	54.8534	15.0888	10	69.5757	8.39684	51	72.124	11.8074	46
Illumina	4516-03	90.3956	20.6877	20	104.131	18.4224	71	101.696	20.2476	58
Illumina	4518-03	106.834	24.2993	34	121.1	20.4601	84	122.968	23.7075	72
Illumina	4523-03	138.467	24.3749	48	172.034	20.4917	133	160.913	25.9756	115
Illumina	4524-06	238.376	63.3949	85	266.273	45.5182	122	244.591	46.3791	135
Illumina	4524-07	101.807	21.0264	60	118.509	20.7751	59	160.534	31.2782	90
Illumina	4526-07	56.7385	16.9882	29	66.3026	13.7704	29	64.9337	14.8591	27
Illumina	4543-07	54.4923	13.1749	22	59.948	12.8525	27	59.0711	13.6426	28
Illumina	4545-12	152.687	31.1218	61	139.369	19.95	71	159.942	31.893	78
Illumina	4555-09	228.578	49.4953	96	225.424	30.7758	124	231.047	41.3755	115
Illumina	4591-10	57.5201	9.3827	35	59.4351	15.5433	19	82.3326	19.6769	41
Illumina	4615-05	176.506	40.5598	72	185.363	29.5995	100	180.442	31.3863	94
Illumina	4617-05	96.4511	33.8071	28	113.763	46.1445	34	174.297	41.1734	86
Illumina	4628-09	188.89	39.1443	89	179.482	28.3301	68	184.494	29.2895	117
Illumina	4632-06	199.855	45.061	85	214.27	44.1223	99	196.452	42.104	108
Illumina	4632-09	232.223	38.0406	117	237.195	38.7055	114	249.493	49.9479	101
Illumina	4652-05	96.772	27.0959	42	101.657	21.7726	54	131.802	27.2745	69
Illumina	4660-09	161.389	38.6384	62	177.863	25.9353	87	182.988	34.3448	92
Illumina	4665-11	59.9952	13.6297	25	61.9022	11.2662	30	69.2716	17.7747	32
Illumina	4682-08	88.8084	15.6341	44	76.2816	14.0609	40	103.461	29.8087	51
Illumina	4682-11	139.126	38.0994	45	142.576	27.7517	87	210.804	33.1701	121
Illumina	4686-05	215.216	40.9799	115	226.337	35.6751	122	223.142	44.1706	117
Illumina	4690-10	56.3391	18.2959	27	64.6726	12.6496	32	67.5457	14.8426	35
Illumina	4702-11	190.525	38.2867	89	183.507	27.7685	85	200.222	34.0495	95
Illumina	4712-04	67.3123	18.209	12	83.8338	13.3977	54	73.876	13.0239	48
Illumina	4717-04	78.6561	14.5937	30	76.0779	10.1565	52	75.7421	13.0484	45
Illumina	4720-06	86.9502	19.799	40	81.1287	18.5491	38	110.554	25.7827	57
Illumina	4725-08	106.982	27.3217	40	101.022	21.4099	48	129.05	27.875	53
Illumina	4733-10	207.326	51.8863	85	216.643	33.289	115	222.135	41.2155	94
Illumina	4740-11	176.189	37.7291	80	173.714	28.6004	73	183.93	33.8031	98
Illumina	475-09	293.648	68.0346	121	293.542	37.3558	156	297.82	44.8045	147
Illumina	4751-12	288.861	57.8546	122	302.408	41.6191	186	315.415	49.8014	190
Illumina	4757-09	193.629	35.3374	96	187.52	25.8849	88	197.116	33.5352	117
Illumina	4766-08	195.639	21.7936	100	203.737	45.0122	116	237.952	37.402	152
Illumina	4779-04	118.445	23.6492	35	123.47	17.9391	78	122.396	21.2268	78
Illumina	4781-04	120.752	24.7842	49	138.216	15.2338	107	130.433	18.2307	88
Illumina	4783-04	63.4502	15.3392	19	78.7582	12.8522	52	76.2597	10.8157	57
Illumina	4785-04	132.36	34.1868	43	129.044	12.6424	97	121.314	18.0845	91
Illumina	4790-09	225.039	56.2652	82	245.614	36.6436	151	247.512	40.0137	150
Illumina	4794-07	239.734	44.1397	108	228.117	30.7125	113	234.063	38.8564	122
Illumina	4814-12	61.6245	16.0149	31	63.4982	12.708	30	62.5791	14.4806	30
Illumina	4825-07	177.535	41.2544	97	133.119	25.8123	67	180.95	35.1398	103
Illumina	4833-12	73.0651	18.1991	33	76.3635	14.1771	32	75.6824	18.8067	37
Illumina	4842-09	273.433	49.8206	133	281.261	42.7829	158	289.076	48.0738	159
Illumina	4851-12	166.712	39.3801	84	171.744	26.4293	104	168.663	33.8769	89
Illumina	4856-08	190.993	40.6833	91	183.001	30.9794	97	205.855	36.9351	118
Illumina	4858-08	109.961	22.6391	56	125.811	20.419	58	127.958	27.7611	60
Illumina	4859-08	59.3046	11.8119	33	47.6908	8.81555	28	71.9861	21.0573	33
Illumina	4863-08	53.3467	13.4841	22	46.8178	8.95847	18	70.2197	15.0149	40
Illumina	4871-11	217.584	40.1444	107	209.721	31.9932	116	226.899	38.0575	119
Illumina	4872-11	142.997	32.7127	56	141.596	30.8846	77	193.814	35.7653	123
Illumina	4890-09	216.139	45.6664	96	200.105	28.3671	103	213.006	36.7104	104
Illumina	4898-12	32.4511	11.5329	14	32.1884	6.96744	16	44.9739	9.37244	24
Illumina	4903-07	142.51	29.5392	79	158.763	29.8534	51	174.366	32.3988	103
Illumina	4904-07	282.269	54.2018	129	310.157	57.857	159	327.335	46.0858	203
Illumina	4911-10	214.875	40.6249	107	209.725	32.8921	111	209.767	44.6236	97
Illumina	4932-05	219.836	39.9782	117	226.727	37.6158	115	213.226	37.3691	114
Illumina	4949-06	275.483	29.4072	142	263.889	48.6783	133	247.494	40.0313	128
Illumina	4951-06	295.374	37.7184	166	289.217	55.5229	125	283.047	56.4344	135
Illumina	4986-11	170.523	44.769	73	182.527	38.474	85	260.709	55.0811	142
Illumina	4989-09	247.362	59.5333	123	253.542	32.5175	167	261.351	41.9343	152
Illumina	4995-12	130.666	23.0998	71	138.974	19.8127	92	137.566	23.1539	87
Illumina	4997-12	85.0824	16.9153	48	85.1029	14.0148	43	82.997	16.8306	42
Illumina	5016-05	280.059	58.6304	133	265.302	51.8772	141	280.158	50.9441	178
Illumina	5017-10	212.495	32.2268	103	209.785	31.1823	120	215.258	45.0578	102
Illumina	5028-08	239.502	39.7262	100	242.035	33.8922	139	251.265	33.6294	148
Illumina	503-09	228.589	45.9377	91	226.633	34.0333	112	235.903	37.9739	134
Illumina	5052-11	199.743	48.983	93	215.012	41.2688	115	304.54	54.8187	166
Illumina	5054-08	167.602	29.465	84	158.859	22.938	80	165.432	27.1266	83
Illumina	5055-05	168.019	40.8056	66	169.756	27.2648	94	175.812	33.8636	86
Illumina	5064-05	121.58	24.5489	48	130.213	22.4073	81	127.228	22.8594	84
Illumina	5065-05	188.65	31.1767	90	189.405	30.2399	93	179.661	34.4044	104
Illumina	5072-05	337.333	49.277	168	332.96	58.091	213	328.285	58.006	186
Illumina	5073-05	198.867	33.8658	91	218.542	34.0008	98	213.125	33.4315	125
Illumina	5078-08	63.7969	10.1901	29	63.0918	11.1076	32	63.8747	15.289	34
Illumina	5141-06	75.0153	20.8279	33	87.6016	17.9604	28	82.0251	17.6397	36
Illumina	5178-12	158.135	40.7667	68	161.889	25.8662	85	168.322	29.4761	92
Illumina	5217-09	205.863	33.4479	109	208.461	42.0036	113	233.799	34.0619	138
Illumina	5218-09	170.238	30.7289	87	171.502	25.6277	98	173.607	25.8939	96
Illumina	5233-09	138.922	33.8926	46	137.849	23.1655	72	196.481	34.2882	119
Illumina	5247-12	94.8142	23.5968	39	100.055	15.5315	51	98.0919	19.0824	47
Illumina	5248-04	96.4492	25.7007	27	110.07	14.4368	77	103.628	16.2029	66
Illumina	5249-07	65.1705	15.5982	37	75.5862	17.2078	38	79.345	18.6501	31
Illumina	5250-12	92.8094	22.4586	36	89.9829	14.0416	44	95.9205	19.6603	45
Illumina	5252-12	80.0594	18.6131	41	83.8463	14.3765	43	83.1129	16.5833	36
Illumina	5253-04	93.7902	22.0319	28	93.9111	16.7556	58	86.8636	18.1252	53
Illumina	5276-11	273.175	62.8908	118	266.063	36.2037	158	315.828	49.7263	188
Illumina	5277-08	32.5115	9.51513	11	32.206	8.75907	14	48.1349	11.3944	21
Illumina	5281-08	109.914	20.1288	52	110.49	14.966	60	124.672	18.2848	70
Illumina	5291-06	264.429	51.5451	112	283.924	55.7335	154	258.539	53.8447	147
Illumina	5310-05	177.488	39.5806	66	201.396	35.7029	103	194.18	37.1808	91
Illumina	5310-11	55.5987	14.8046	21	63.495	13.5539	29	76.5712	15.142	41
Illumina	5311-05	161.442	44.7806	80	185.631	40.863	101	201.133	42.8729	91
Illumina	5313-05	98.9464	21.9221	44	118.099	24.812	61	104.386	23.2745	54
Illumina	5318-09	280.467	52.8785	123	266.895	38.749	157	300.538	48.4692	191
Illumina	5325-09	183.616	46.7786	57	201.705	29.6115	116	199.404	36.5104	107
Illumina	5331-05	166.703	30.4416	64	184.237	36.6993	84	181.244	31.1022	99
Illumina	5332-05	327.675	74.6413	155	347.431	58.333	165	337.169	64.4872	192
Illumina	5357-07	95.8439	15.5619	45	89.2529	25.5724	29	91.2938	23.7266	47
Illumina	538-10	203.88	34.0861	86	194.812	29.3109	96	204.269	36.0028	124
Illumina	539-10	174.228	34.1457	80	162.075	26.4048	103	180.155	35.17	98
Illumina	5396-06	46.8065	9.02616	22	46.7195	10.9624	19	53.7102	12.7453	17
Illumina	5414-12	104.613	23.404	38	107.139	17.0959	67	106.891	19.8083	58
Illumina	5426-09	218.468	53.2064	84	223.381	32.0821	118	224.688	40.1233	120
Illumina	5468-03	97.6523	23.4946	28	112.277	12.9754	82	105.242	13.3914	67
Illumina	5472-03	60.0632	16.002	14	77.403	11.9487	49	67.6363	13.8195	41
Illumina	5489-06	106.405	25.3994	48	110.243	21.9509	56	104.732	25.3503	55
Illumina	5494-07	132.806	25.3546	70	134.512	25.9697	57	144.306	30.5735	74
Illumina	5496-11	280.164	53.6529	114	280.046	36.1454	157	283.942	46.7197	148
Illumina	5514-05	144.939	32.7049	54	159.165	29.6069	76	151.014	31.9824	83
Illumina	5530-11	226.716	34.1234	115	224.334	35.1441	120	220.523	44.5116	118
Illumina	5536-05	168.845	35.1182	66	176.648	27.646	80	168.499	34.4886	92
Illumina	5568-12	166.58	36.8187	92	178.495	27.6913	99	180.044	33.0758	95
Illumina	5599-07	90.8544	22.1595	47	113.775	24.042	50	113.448	26.3274	49
Illumina	5602-05	131.021	25.2117	69	138.804	28.8707	53	125.835	26.8558	70
Illumina	5603-05	268.37	69.4355	146	254.125	37.0754	148	293.57	55.685	151
Illumina	5607-06	136.409	23.5267	75	158.628	25.8845	95	151.365	28.8847	78
Illumina	5608-06	88.592	23.9691	38	94.5857	15.4038	52	95.8542	18.7117	57
Illumina	5608-12	107.789	20.496	49	119.261	19.3818	62	110.068	23.5934	51
Illumina	5620-06	117.167	28.3363	51	107.714	22.026	37	139.699	30.6061	68
Illumina	564-08	304.509	55.8543	137	304.127	51.5681	189	312.75	56.441	157
Illumina	5647-09	237.252	50.1145	107	242.156	34.8254	142	246.478	47.9549	127
Illumina	5661-08	69.4684	14.3853	31	74.4268	13.2573	37	75.9815	12.8314	45
Illumina	5687-04	126.956	28.6632	42	129.031	19.1214	85	131.855	26.8166	72
Illumina	5713-06	64.7414	19.8408	21	63.4788	13.7991	28	74.797	16.6058	39
Illumina	5720-09	119.897	27.9091	53	119.585	20.8363	59	140.699	30.682	74
Illumina	5741-08	258.981	54.1191	103	251.583	35.8633	144	266.933	46.0592	147
Illumina	5746-05	141.622	38.0755	71	145.767	31.7251	81	196.278	34.9315	101
Illumina	5751-05	208.453	42.2411	87	228.425	37.4953	133	229.348	40.407	121
Illumina	5768-06	81.7519	16.7904	47	81.6499	17.6371	37	101.861	25.1718	49
Illumina	5806-05	94.6322	21.3504	43	94.4433	20.9645	47	129.383	24.0483	69
Illumina	5812-10	45.6379	9.01427	18	49.0915	9.90877	22	55.9519	11.8629	25
Illumina	5828-05	177.455	25.3798	102	164.253	27.462	94	195.64	36.1598	108
Illumina	5829-05	270.028	37.9176	145	282.769	41.3401	128	272.232	41.725	168
Illumina	5865-11	227.643	50.4148	91	238.244	33.6608	129	236.475	43.0826	138
Illumina	5870-03	81.9761	16.1339	33	93.8008	20.933	48	84.7998	16.055	46
Illumina	5872-03	97.4693	26.8526	22	107.327	16.2539	78	96.2144	19.9627	63
Illumina	5888-06	118.08	16.6611	58	109.812	20.8618	51	123.024	23.4778	78
Illumina	5917-06	110.177	15.2984	59	103.502	22.1317	47	109.697	29.2088	49
Illumina	5918-09	72.2395	15.2539	43	81.2873	13.9835	44	113.911	20.0965	73
Illumina	5927-06	46.909	7.97325	25	45.9989	10.8595	16	56.304	12.3752	29
Illumina	593-06	81.8946	11.5373	52	72.0082	16.9462	39	101.743	23.533	50
Illumina	596-09	241.702	54.6966	89	239.358	37.5449	110	241.897	41.6073	139
Illumina	5976-05	89.1801	17.5144	43	78.1762	18.3907	38	93.9879	20.8936	47
Illumina	5977-05	63.977	11.5708	39	59.5885	12.6251	32	77.2078	16.6226	44
Illumina	5978-05	69.6724	19.3196	27	75.3103	14.6288	42	94.7044	22.0218	50
Illumina	5982-12	157.85	35.8821	65	172.45	24.4813	91	173.288	32.6162	86
Illumina	5984-05	122.623	18.6161	58	125.963	22.1078	54	131.563	29.8494	59
Illumina	6010-12	116.843	33.6355	45	120.985	21.9088	53	121.661	22.401	71
Illumina	6055-10	47.2874	9.66584	25	46.6883	9.65392	21	51.4533	12.3878	15
Illumina	6103-11	162.988	37.3135	69	179.161	26.0323	112	179.628	32.944	96
Illumina	6128-11	157.058	39.6973	61	168.835	26.5709	80	158.466	35.3652	88
Illumina	6140-05	61.0776	12.9094	33	57.2458	11.7371	31	76.5029	16.8143	33
Illumina	6170-08	139.424	36.1495	56	137.647	18.07	75	146.024	23.2308	77
Illumina	6213-09	218.552	39.2771	99	213.717	30.332	108	219.968	36.0516	131
Illumina	6213-12	57.1906	11.961	23	56.7363	11.5407	27	60.348	12.6697	21
Illumina	6225-11	58.1523	21.0899	16	70.5629	13.7907	25	74.1468	16.0458	25
Illumina	6243-06	45.1868	6.9137	23	45.1824	11.1733	23	55.4257	12.321	31
Illumina	6243-12	72.8487	16.2558	36	73.0381	12.5444	45	77.2167	14.7429	32
Illumina	6249-11	200.049	38.6296	81	184.685	28.2926	92	198.215	38.3612	119
Illumina	6273-09	207.61	52.5505	75	198.906	29.3442	111	201.529	38.546	106
Illumina	6282-06	79.9847	13.4278	30	88.3427	17.6245	37	86.9307	18.6829	40
Illumina	629-12	246.222	46.0218	112	257.831	38.6196	143	256.426	48.6626	119
Illumina	6355-05	54.5335	13.0499	31	58.2683	13.241	27	66.6231	16.07	25
Illumina	6356-05	56.4215	11.7208	27	62.4808	12.574	32	64.2359	13.3604	25
Illumina	636-06	45.9119	11.6782	18	38.6951	9.27665	14	56.5573	14.0149	24
Illumina	6372-05	129.731	25.6961	69	136.041	32.1235	54	121.702	24.2503	70
Illumina	6385-11	173.034	51.3547	63	189.587	30.0166	94	190.703	36.6815	83
Illumina	640-11	135.17	30.2648	59	132.946	18.533	77	154.098	26.8653	87
Illumina	6424-10	236.225	42.8537	104	238.888	36.1039	125	231.367	49.0165	107
Illumina	6429-03	98.8669	22.3378	24	109.443	12.6662	79	94.4414	17.2098	60
Illumina	6435-03	64.7136	20.039	11	75.2913	10.9817	47	73.6381	10.5582	52
Illumina	6440-05	105.776	24.6868	41	111.3	20.6465	51	107.197	21.7349	57
Illumina	6451-10	121.28	32.631	43	119.421	23.5949	57	162.846	29.7581	86
Illumina	6456-07	60.1667	15.3111	27	65.738	12.08	33	67.8896	13.66	33
Illumina	6458-10	199.462	47.9413	84	192.138	33.3557	86	198.197	38.3912	106
Illumina	646-10	164.148	34.8062	70	167.312	29.3141	97	172.254	33.6337	89
Illumina	6463-04	111.753	23.5421	40	110.847	12.1618	80	107.875	20.0535	53
Illumina	6483-11	166.694	38.5193	74	191.862	24.0873	111	180.786	33.5255	91
Illumina	6509-10	173.424	38.5969	77	170.504	25.769	97	179.247	37.4134	94
Illumina	6511-08	69.6063	12.8127	32	69.2569	11.0541	41	67.0066	13.6103	32
Illumina	6545-12	62.4732	18.7184	29	72.5629	16.876	37	74.207	18.2094	36
Illumina	6550-09	165.716	35.9706	76	167.848	25.3842	94	177.117	35.3731	87
Illumina	6557-11	156.618	39.1639	76	165.43	23.828	100	167.866	30.1823	103
Illumina	6570-05	146.208	22.6397	83	162.894	29.0399	79	156.183	32.9668	89
Illumina	6577-07	125.888	24.3412	68	124.198	15.7813	78	131.936	17.5341	77
Illumina	6578-10	218.473	45.0958	86	209.738	28.7206	116	241.739	43.5482	142
Illumina	6581-06	77.9282	18.3947	32	89.8895	18.793	46	84.4371	20.9383	36
Illumina	659-08	141.432	32.433	53	122.716	23.0438	61	127.279	27.9782	63
Illumina	6597-12	87.1916	21.922	40	88.7772	13.1922	62	93.6186	18.5467	49
Illumina	6629-07	57.1897	9.85058	32	58.4712	10.237	27	65.8216	14.596	32
Illumina	6637-04	69.25	20.8334	26	85.1361	10.6052	55	76.5472	10.9029	49
Illumina	6640-04	61.0757	15.2385	19	73.6536	6.80068	57	70.8724	10.6787	38
Illumina	6656-07	87.0632	29.4647	18	94.5251	13.3668	60	101.717	8.68474	78
Illumina	6663-11	156.959	41.4194	65	165.367	28.5154	80	166.63	35.8521	83
Illumina	6667-07	288.413	50.658	143	287.427	37.4105	140	292.754	47.0247	161
Illumina	6668-07	58.6801	16.9994	26	62.206	13.1334	30	88.5482	22.3558	39
Illumina	6689-07	201.951	44.4439	109	203.806	29.296	116	200.86	39.2403	98
Illumina	6699-07	35.7002	6.87326	19	37.0077	9.46462	17	43.4682	11.8082	11
Illumina	6708-09	181.352	50.767	77	168.635	27.2103	85	207.195	45.0856	92
Illumina	6753-07	342.42	44.2605	176	316.634	50.0645	138	319.996	53.991	163
Illumina	6754-06	84.681	17.2391	44	92.137	14.2854	44	86.4642	19.5541	45
Illumina	6755-05	125.233	17.4216	74	110.723	17.8573	62	117.978	15.0334	79
Illumina	6769-04	77.2874	22.0431	14	72.6564	12.0297	44	75.3536	11.4091	45
Illumina	6775-04	83.6705	26.2723	17	90.8232	10.029	57	83.9658	13.4725	51
Illumina	6790-05	123.71	27.7864	67	120.407	24.9072	56	162.118	32.3152	88
Illumina	6790-09	164.51	26.1307	81	176.859	25.1172	98	177.677	29.4018	107
Illumina	6791-05	74.5105	16.0913	37	75.0628	18.8622	32	102.952	19.1945	53
Illumina	6791-09	199.991	42.6969	88	192.77	23.4561	136	194.346	35.7725	104
Illumina	6792-05	300.843	74.3939	111	313.994	54.9363	154	287.368	59.2076	137
Illumina	6792-09	201.885	38.63	96	203.699	26.247	114	210.438	38.5679	110
Illumina	6792-11	101.671	22.5384	47	106.523	14.6568	62	97.1858	21.5691	48
Illumina	6793-09	147.01	33.8596	64	155.847	24.7936	76	158.22	31.4984	92
Illumina	6795-11	54.1561	16.0424	20	66.9369	13.333	36	71.1681	15.9162	31
Illumina	6810-06	28.3745	10.4801	10	35.1679	10.5086	12	45.2615	11.9091	16
Illumina	6810-08	129.647	32.7561	60	141.544	24.2152	61	136.317	21.2686	82
Illumina	6811-05	102.332	27.6507	40	110.882	22.9818	62	162.826	34.5124	97
Illumina	6892-04	120.607	18.5954	44	124.872	14.7476	89	116.327	17.1922	79
Illumina	6894-10	164.936	30.6468	85	150.985	29.7792	62	157.407	30.904	83
Illumina	6894-12	61.1102	8.84263	39	61.6766	14.1426	32	81.5657	16.8679	36
Illumina	6897-04	91.181	20.3696	34	108.003	16.4303	63	108.507	17.6156	74
Illumina	6900-07	227.849	44.4082	111	182.159	30.2601	99	226.333	35.3935	113
Illumina	6922-05	193.441	51.562	66	217.013	38.4159	89	205.541	39.2831	116
Illumina	6929-11	159.577	32.2466	86	158.177	23.3408	87	161.062	31.2712	68
Illumina	6942-07	58.5402	16.5272	32	67.8798	20.2056	28	72.2794	15.9596	40
Illumina	695-12	101.807	26.2359	46	93.3393	16.3644	48	100.292	19.734	47
Illumina	6952-05	138.69	40.8883	47	146.485	25.8615	57	142.366	28.9733	76
Illumina	6956-11	184.403	42.6346	79	195.986	27.8224	93	188.216	35.9037	96
Illumina	6967-09	167.993	32.2047	65	171.503	24.9467	96	171.51	30.5205	99
Illumina	7000-03	95.4837	22.5188	19	99.1213	12.6809	69	89.6884	13.0812	64
Illumina	700-10	161.231	34.4229	73	157.323	21.9631	91	165.55	30.4828	83
Illumina	7035-08	62.6331	18.6464	22	69.2015	12.3355	39	76.6254	13.9663	35
Illumina	7036-08	174.716	36.9461	65	175.426	25.2718	88	184.034	24.974	115
Illumina	7037-08	86.1245	15.5673	54	101.828	22.3817	45	119.235	17.3233	70
Illumina	7038-08	151.07	23.7402	68	144.697	21.4114	79	144.413	23.9631	80
Illumina	7043-06	159.617	38.1543	71	188.493	29.412	108	195.884	41.0232	96
Illumina	7043-08	172.272	36.7225	84	174.419	26.1	90	174.789	25.1771	94
Illumina	7045-06	44.3851	10.5711	18	41.9241	10.4653	17	58.6074	14.8453	26
Illumina	7056-06	181.578	50.1223	73	212.215	34.7716	120	202.314	44.084	104
Illumina	7068-05	53.9761	14.4655	24	57.314	12.3796	22	68.6464	12.6251	31
Illumina	7093-09	221.014	43.5707	97	215.884	30.8867	112	221.543	43.7561	109
Illumina	7093-11	190.97	37.9701	86	197.433	25.8272	122	195.379	37.8642	102
Illumina	7106-08	259.233	45.667	126	242.198	41.7277	110	255.275	47.643	130
Illumina	71-09	162.583	33.9956	77	169.928	25.3465	114	173.591	34.1195	89
Illumina	7113-11	160.456	29.2155	89	158.033	23.2251	87	156.345	32.1883	73
Illumina	7126-08	86.0872	18.8438	47	93.1975	14.9848	48	94.6444	15.9502	51
Illumina	7132-05	158.988	43.6813	60	185.149	35.0894	86	174.663	40.8054	78
Illumina	715-10	199.41	32.9132	101	203.658	31.5372	109	205.023	38.9305	131
Illumina	718-10	247.27	39.2725	150	235.643	33.0327	136	233.428	46.2125	129
Illumina	7194-05	78.9933	15.4827	27	71.2239	9.96403	42	75.9858	13.212	46
Illumina	7195-05	226.03	58.3897	85	238.589	39.2261	99	233.413	46.0403	124
Illumina	7204-12	200.051	44.161	88	223.908	31.6221	125	226.235	40.0971	115
Illumina	7205-12	141.797	38.1408	63	146.169	24.6853	93	165.099	37.3036	97
Illumina	7206-12	107.94	19.5949	55	127.301	17.2273	77	124.49	24.7037	49
Illumina	7207-12	174.05	38.7379	68	174.397	24.9335	98	175.998	34.823	95
Illumina	724-11	87.9971	18.4845	47	85.8943	15.7383	52	95.2946	19.0736	53
Illumina	7258-06	129.186	39.0845	54	128.99	23.3946	63	143.876	33.7499	72
Illumina	7297-05	107.762	33.5573	51	105.684	17.7295	65	146.081	29.0684	73
Illumina	7301-08	178.691	43.6419	54	181.132	30.7819	78	181.82	31.4643	101
Illumina	733-10	449.988	98.5927	185	459.221	65.8275	250	475.29	74.4881	233
Illumina	7333-07	43.3621	10.1141	25	47.5362	12.3425	17	48.1415	11.7948	15
Illumina	7334-07	127.177	25.0361	70	138.803	26.842	65	145.317	28.9901	71
Illumina	7342-12	86.7289	21.4556	33	91.4609	16.7572	60	92.1379	21.6002	47
Illumina	7350-09	254.431	43.4712	123	255.946	34.8336	127	257.413	40.1246	150
Illumina	735-10	106.422	24.5689	48	105.284	22.1674	56	147.631	29.8431	80
Illumina	7369-06	283.723	63.1886	124	328.969	62.0673	155	304.765	63.1926	168
Illumina	7376-09	154.641	36.7595	62	163.768	21.9556	100	217.514	32.8476	112
Illumina	7387-09	177.698	37.6173	81	186.712	27.185	111	181.759	30.0804	97
Illumina	7417-12	103.304	26.4387	40	108.115	18.3905	60	117.019	24.1542	48
Illumina	7438-11	127.992	23.5951	74	131.771	21.9123	69	130.593	28.5785	57
Illumina	7440-08	140.334	28.9958	68	157.145	26.8589	94	164.587	34.7965	95
Illumina	7440-11	75.9502	14.4559	44	76.1475	13.8532	39	81.5039	16.2882	39
Illumina	7445-09	120.187	29.9925	44	122.184	20.805	65	166.078	27.2877	104
Illumina	7507-05	52.6389	12.5919	19	62.4976	11.1123	35	57.9532	10.5432	33
Illumina	7516-04	99.955	19.1175	28	111.441	13.0738	86	95.4369	26.0284	52
Illumina	7517-04	104.213	29.6843	19	103.493	13.9006	63	97.5411	15.7334	58
Illumina	7538-03	130.92	33.8348	37	139.721	15.3826	97	129.203	25.0732	79
Illumina	7542-12	323.615	41.9025	194	287.662	43.4439	174	350.13	57.126	221
Illumina	7570-05	146.943	44.936	55	161.497	28.4182	74	159.355	34.818	82
Illumina	7573-10	309.435	48.8932	141	275.561	38.4352	134	287.625	49.5182	145
Illumina	7586-11	188.93	35.4972	83	202.159	29.4546	112	192.221	37.2214	113
Illumina	7594-10	104.316	15.5301	58	86.1881	16.1139	50	124.815	23.0178	76
Illumina	7595-10	155.92	31.9143	64	149.19	25.5958	52	155.301	27.7816	73
Illumina	760-06	150.545	40.0708	63	130.313	24.3271	57	169.648	31.5382	98
Illumina	7624-05	169.731	44.9907	63	170.568	25.8959	79	218.342	41.3086	120
Illumina	763-08	115.643	26.618	61	133.445	23.0849	79	135.047	22.9302	71
Illumina	7660-06	125.467	25.9963	54	133.261	23.0258	62	161.2	35.3374	76
Illumina	7661-06	203.816	55.266	75	237.812	37.079	141	217.995	46.0614	103
Illumina	770-10	191.306	32.5775	94	208.42	32.4843	114	206.781	37.7026	106
Illumina	7701-08	165.179	33.8532	65	154.392	27.9639	68	160.232	27.3189	67
Illumina	7768-06	171.324	53.1637	70	195.186	28.463	91	199.001	38.8728	99
Illumina	7769-06	77.2826	22.3273	23	84.133	16.7433	45	117.678	25.4811	61
Illumina	7803-05	70.2548	19.5428	31	65.3316	9.6529	39	85.146	16.4941	42
Illumina	7816-09	109.561	30.92	43	112.948	25.454	52	161.98	31.2435	83
Illumina	7820-05	54.5805	12.2957	21	66.3177	12.7086	32	64.5421	12.6539	38
Illumina	7828-07	94.5335	19.1069	45	85.1395	13.6494	42	128.059	33.1027	68
Illumina	7834-10	94.7481	25.2663	28	110.907	17.7341	75	113.632	20.9952	72
Illumina	7898-09	157.574	39.0554	63	163.283	28.7253	100	207.64	35.125	126
Illumina	7952-07	43.0977	12.2523	21	46.8801	11.8292	21	45.1713	11.0558	19
Illumina	7956-11	123.453	26.8574	60	110.757	19.7132	48	147.323	24.7064	92
Illumina	7963-11	105.481	19.1953	54	98.2828	17.7524	58	96.876	19.8099	48
Illumina	7969-07	171.047	35.0611	78	177.174	28.4287	81	207.384	29.6041	136
Illumina	7992-08	298.44	70.1146	108	316.546	48.2473	161	317.746	50.2797	177
Illumina	8023-12	694.908	132.128	346	716.187	89.4505	453	718.186	128.147	385
Illumina	8035-06	262.297	67.9624	104	277.154	44.5651	139	265.805	53.6768	146
Illumina	8038-07	147.152	33.6202	59	143.515	24.8134	70	135.645	25.5932	75
Illumina	8039-07	176.42	46.929	60	120.35	19.8732	71	181.879	41.3473	99
Illumina	8053-05	203.398	42.4504	77	201.892	31.1775	94	201.988	36.5963	109
Illumina	8071-05	219.854	47.3255	101	232.481	34.474	121	235.122	42.0132	142
Illumina	8082-03	101.847	17.3609	32	102.014	14.5515	66	100.898	20.4216	59
Illumina	8088-07	246.556	48.0891	103	256.993	61.8193	126	306.121	43.1543	175
Illumina	8096-05	159.809	33.9635	59	169.772	29.5842	86	189.413	35.1599	94
Illumina	8116-09	164.524	27.3594	93	160.556	25.5975	77	164.08	38.8525	70
Illumina	8117-09	152.654	36.5485	69	151.06	29.9656	83	218.801	38.8188	146
Illumina	8143-05	323.943	65.0347	141	332.996	65.1949	150	301.105	61.6861	158
Illumina	8160-09	147.518	26.953	62	154.844	24.1592	84	161.113	31.5897	91
Illumina	8182-10	93.8285	22.6036	49	95.8971	18.3317	49	137.805	24.4458	63
Illumina	8195-08	152.093	31.9351	71	150.078	24.543	74	149.076	25.2413	93
Illumina	8196-08	33.1398	9.1446	14	24.865	6.61293	13	41.4325	12.8366	19
Illumina	8199-08	93.1446	24.2002	39	73.4984	16.6746	35	93.6477	18.3375	52
Illumina	820-10	210.285	41.6343	102	210.657	37.1439	102	212.9	39.7238	107
Illumina	8210-12	59.0278	7.3477	41	72.7028	12.2618	38	66.9661	14.7789	29
Illumina	8215-09	182.841	46.8399	91	178.3	25.6901	104	186.247	32.7748	86
Illumina	8224-07	82.5479	22.9184	22	90.3299	9.50656	66	88.8357	12.3444	59
Illumina	8230-07	49.6236	9.91377	22	50.713	10.4545	21	64.9732	14.0706	31
Illumina	8267-06	34.9148	11.1004	15	38.9866	10.3567	15	53.0035	12.9595	26
Illumina	8306-06	244.357	50.4878	114	253.173	37.4676	137	250.309	44.0327	132
Illumina	8307-06	67	20.5732	32	73.9037	17.4074	35	105.642	22.1126	54
Illumina	8308-06	82.7711	20.3793	43	95.0287	23.0518	40	145.39	26.7447	85
Illumina	8313-08	116.81	30.9546	50	121.259	19.2543	62	122.04	19	80
Illumina	8332-09	160.488	25.619	85	168.485	27.5539	85	172.964	31.2051	92
Illumina	8360-08	489.756	95.1638	207	501.701	60.6041	315	507.888	80.2197	271
Illumina	8366-05	196.635	32.9591	87	194.548	36.4005	90	192.667	40.6281	92
Illumina	8404-08	55.0833	13.9039	27	57.58	12.1042	28	59.9066	11.276	33
Illumina	84-06	295.006	46.8135	122	309.295	46.3962	188	310.882	51.3659	184
Illumina	8465-12	334.782	53.5457	159	341.162	49.6199	217	335.387	61.987	175
Illumina	8480-07	48.9167	9.50288	29	56.4123	10.2414	32	61.6497	11.6687	32
Illumina	8487-05	98.8937	25.2501	47	106.678	17.5743	64	138.84	24.808	70
Illumina	8506-06	143.615	27.2057	60	139.651	26.3495	68	173.886	38.2997	90
Illumina	8515-12	94.5307	25.8888	39	88.5987	17.4026	43	118.709	22.4923	72
Illumina	8516-12	56.3803	13.1775	20	65.2478	12.303	33	65.8702	16.2787	31
Illumina	852-07	45.5192	8.56718	22	35.6061	8.72389	15	59.2607	12.9042	32
Illumina	853-06	43.3966	12.7694	17	57.7658	13.1381	28	69.9636	14.8571	34
Illumina	8586-05	220.588	45.0875	83	230.526	36.8796	136	213.089	41.1806	112
Illumina	8591-06	231.691	56.0453	85	229.422	36.6332	110	232.99	43.0097	121
Illumina	8634-08	158.55	33.1078	60	135.876	22.8721	78	211.05	48.3593	118
Illumina	8635-08	347.892	83.6677	145	368.918	49.8148	209	369.659	61.1436	212
Illumina	8650-11	99.773	30.0217	50	102.176	14.8151	63	96.8886	18.1026	54
Illumina	8654-06	191.502	48.0995	91	186.93	30.247	101	205.326	41.31	104
Illumina	8662-05	142.908	34.9962	60	139.735	26.742	61	133.575	30.0148	66
Illumina	8681-07	102.611	26.2866	24	112.419	16.1492	80	120.379	22.1168	75
Illumina	8688-09	210.844	31.9936	111	223.984	31.0347	110	223.154	44.4925	116
Illumina	8745-06	161.122	35.3274	73	172.579	33.7924	73	167.752	38.0234	76
Illumina	8767-06	149.536	36.9273	69	141.689	23.8502	62	156.792	32.6807	80
Illumina	8768-06	151.208	44.0732	65	168.014	29.7017	69	166.022	37.6676	85
Illumina	8769-11	87.1849	16.8167	36	101.589	15.7661	54	98.2582	21.0365	48
Illumina	8779-06	194.466	32.1755	99	184.168	22.397	115	204.157	25.6264	134
Illumina	8844-10	112.772	33.6343	43	118.441	17.3975	65	135.342	26.5345	72
Illumina	8846-11	134.785	26.5947	49	141.432	18.8632	85	139.448	24.9751	72
Illumina	8847-11	76.2653	22.2472	31	88.0597	13.8829	54	87.5065	19.9882	35
Illumina	8867-03	72.1322	23.159	18	87.2978	14.1622	51	80.3366	12.4356	55
Illumina	8868-03	59.363	12.8125	22	72.3166	9.06457	54	59.0635	11.6119	28
Illumina	8896-11	60.3592	12.7629	36	58.5311	11.5267	28	62.9074	12.4374	24
Illumina	8912-09	178.886	26.772	91	178.174	27.4753	96	177.612	36.8559	98
Illumina	8917-07	84.1331	22.1044	18	96.6556	16.5338	64	91.0602	17.4444	59
Illumina	8918-07	206.959	50.9328	78	202.678	30.4901	104	200.475	34.2136	114
Illumina	8919-07	40.3688	8.72489	15	48.0199	11.387	26	45.8841	10.5619	18
Illumina	8926-05	94.1715	26.271	37	87.1876	16.5106	39	110.355	20.3942	59
Illumina	8927-06	52.7385	13.5784	17	49.291	10.1455	25	72.8808	16.5932	31
Illumina	8941-07	99.9655	25.7425	48	93.1679	17.5686	42	133.031	27.3176	79
Illumina	8961-05	79.113	26.3228	32	84.663	25.1347	36	117.66	27.242	63
Illumina	8962-06	118.298	28.3352	46	125.358	23.6284	69	153.722	32.8473	76
Illumina	8998-11	170.487	38.5879	79	166.599	30.9943	83	169.054	37.0454	86
Illumina	9000-10	200.372	36.0204	82	197.631	29.286	92	208.587	34.6209	111
Illumina	9002-06	75.1073	15.9665	36	78.0369	18.5168	35	112.728	24.5127	58
Illumina	9003-06	98.3151	22.9831	40	106.959	20.0268	51	147.088	32.7474	78
Illumina	9059-12	546.27	119.481	258	567.128	71.0367	348	562.793	102.674	286
Illumina	9097-09	199.281	39.1529	97	186.028	28.0855	76	179.795	34.165	99
Illumina	9133-09	197.807	38.3551	84	211.086	35.5215	122	206.4	41.2174	105
Illumina	9148-11	162.339	35.3662	67	163.796	26.9739	76	160.555	34.1667	79
Illumina	9150-05	91.5862	24.2902	41	89.626	15.5968	46	124.338	21.8355	75
Illumina	9167-12	393.173	69.5126	186	392.032	55.0337	238	391.474	71.6593	216
Illumina	9171-08	241.159	37.8543	92	227.289	34.0612	112	230.689	38.0301	148
Illumina	9179-05	305.191	32.0927	171	312.227	50.0061	166	298.293	65.8404	147
Illumina	9211-06	67.6925	14.4854	31	66.6104	16.4189	37	98.792	20.3278	44
Illumina	925-08	80.5785	22.8449	33	71.1029	13.5787	37	85.1048	18.156	39
Illumina	9254-06	152.954	33.2936	72	164.443	27.1405	77	154.262	32.2245	75
Illumina	9265-08	122.75	24.8749	56	122.681	20.7579	61	134.066	26.6781	83
Illumina	9293-07	130.526	30.8666	60	122.624	17.2591	75	175.094	35.3958	111
Illumina	9293-11	57.5939	13.8635	26	66.7383	12.8047	29	65.2329	14.509	26
Illumina	9294-11	204.265	50.4548	79	212.006	28.5045	138	219.657	40.0133	123
Illumina	9295-12	148.834	30.8742	74	139.526	24.4717	85	170.18	31.187	96
Illumina	9296-06	174.709	26.0469	89	162.52	37.2171	65	154.067	30.8061	83
Illumina	9296-07	279.899	52.3266	125	271.477	29.4312	175	322.63	42.3978	199
Illumina	9296-10	235.312	37.3918	134	216.991	33.2126	106	229.475	45.2236	121
Illumina	9297-07	44.1954	12.1302	19	52.2614	12.2557	27	53.8524	12.098	21
Illumina	9300-07	38.4243	7.73724	21	46.9329	11.8635	15	48.2572	11.1515	22
Illumina	9322-08	357.889	49.7279	169	373.116	53.5799	194	368.963	54.5243	207
Illumina	9337-09	149.621	30.5051	65	156.888	24.8557	91	155.785	30.9581	85
Illumina	9342-11	134.388	29.7949	57	145.037	22.0965	84	138.71	26.1287	75
Illumina	936-05	183.49	30.16	87	181.99	36.1948	89	171.803	39.135	80
Illumina	9368-08	467.486	80.6922	207	486.606	65.4913	263	484.637	71.5607	325
Illumina	9382-07	56.1456	12.7848	28	60.7278	14.2323	23	68.1392	15.0721	35
Illumina	9385-08	234.011	50.8241	104	234.902	33.8012	129	237.426	41.1459	116
Illumina	9385-12	92.5833	19.598	44	80.0764	15.4628	41	104.508	22.0261	49
Illumina	9407-10	43.8094	10.854	21	52.4973	12.3948	12	50.6783	14.277	17
Illumina	9424-08	234.072	57.1791	90	252.575	35.6171	138	250.088	40.3884	134
Illumina	9426-11	69.9339	18.2804	28	82.3887	15.7126	37	80.6115	16.334	40
Illumina	9489-08	55.7529	12.0164	31	58.5712	9.40734	34	56.3716	11.5087	23
Illumina	9504-10	146.524	26.4454	59	142.042	24.109	76	167.61	30.8248	105
Illumina	9524-07	50.5584	12.5082	22	55.1441	12.5272	22	60.1445	12.2118	27
Illumina	9528-08	346.426	81.5588	142	368.191	48.8581	190	369.157	65.9979	208
Illumina	9538-11	69.6916	18.6732	28	59.5544	10.5647	33	71.7148	15.511	33
Illumina	9556-08	123.785	31.9682	49	133.694	29.4933	74	161.528	32.5836	91
Illumina	9580-10	178.43	33.1983	93	173.049	30.6222	90	248.91	48.2241	138
Illumina	9589-07	279.638	57.5062	109	263.602	34.3364	154	289.092	46.7115	158
Illumina	9598-07	275.458	54.5483	108	285.355	36.5295	159	309.959	42.1457	161
Illumina	9604-08	135.919	22.1209	76	137.301	24.6884	59	137.179	28.9328	60
Illumina	961-07	58.3247	14.4424	25	70.4155	16.6345	26	73.4148	13.23	39
Illumina	9670-11	110.139	24.4546	49	105.872	13.2595	70	110.447	26.0024	55
Illumina	9677-10	413.859	75.194	184	410.233	59.0736	216	409.278	79.1067	230
Illumina	9679-07	261.957	48.4724	113	269.654	38.9572	136	270.039	42.2528	156
Illumina	9681-11	65.7356	12.7295	32	66.8974	11.5677	28	64.9704	13.4753	27
Illumina	9707-12	572.814	95.1651	259	573.091	86.6285	324	578.756	108.484	310
Illumina	9708-05	203.13	34.5909	77	211.276	32.8116	109	200.74	39.5368	102
Illumina	9716-11	134.634	31.2213	50	131.649	24.1848	80	134.587	24.6174	56
Illumina	9750-07	189.82	46.0629	85	158.869	33.3347	78	188.7	28.9481	121
Illumina	9755-11	91.8659	22.6842	27	93.5263	19.8784	43	94.7821	24.0464	31
Illumina	9798-07	80.5536	16.1619	39	86.4052	15.3808	44	94.3419	14.4508	54
Illumina	9827-08	273.966	61.9778	108	292.892	42.724	193	306.279	56.5212	187
Illumina	9829-08	159.647	27.1786	78	158.353	23.7642	96	157.565	28.6598	85
Illumina	9840-06	151.035	41.7916	48	157.148	24.4625	84	159.178	31.5085	98
Illumina	984-08	94.1149	18.8388	53	91.6101	14.2723	49	99.3546	17.2329	55
Illumina	9870-09	204.539	48.8336	82	208.151	32.3126	110	215.625	36.2512	131
Illumina	987-07	157.677	35.7015	93	170.165	30.7311	89	170.58	34.4674	80
Illumina	987-08	70.4655	13.1801	38	72.0637	17.935	38	105.437	19.1322	63
Illumina	9893-07	152.113	30.3339	70	139.445	28.4844	78	177.792	29.9904	112
Illumina	9894-10	284.774	55.8826	130	286.182	44.1258	155	356.299	70.5139	144
Illumina	9921-09	138.913	27.6564	60	144.652	21.0987	81	148.755	27.1594	82
Illumina	9921-12	54.8582	13.5329	29	63.7678	13.2609	24	64.0208	14.5489	33
Illumina	9952-07	207.594	25.3188	121	209.827	28.7492	126	211.458	28.0303	147
Illumina	9965-07	412.709	59.6329	212	386.148	58.2164	212	388.447	68.2844	241
Illumina	997-10	168.992	41.2226	52	175.593	31.5785	82	222.54	37.6284	108
Illumina	998-05	167.886	29.0902	75	177.925	29.5925	89	166.711	34.6269	81
Illumina	999-12	206.769	49.5205	85	230.059	35.2402	110	224.282	41.3229	131
Illumina	Bir_100	230.813	23.8095	164	233.116	28.1596	139	227.327	35.6435	96
Illumina	Bir_101	337.117	41.1315	220	326.671	42.315	159	311.812	47.3301	118
Illumina	Bir_102	302.4	27.8158	235	283.458	31.5646	173	272.341	37.7986	141
Illumina	Bir_103	273.633	47.5877	143	287.065	34.1621	155	279.667	43.5063	139
Illumina	Bir_105	331.947	42.4863	234	339.9	38.1835	178	319.673	49.0596	162
Illumina	Bir_106	309.578	34.4829	200	319.688	42.1588	166	296.385	49.4948	148
Illumina	Bir_107	294.105	33.3093	196	298.554	39.0839	170	269.885	46.028	111
Illumina	Bir_108	292.251	25.9565	226	298.886	39.8162	163	272.265	37.4512	129
Illumina	Bir_109	292.509	37.7165	186	284.829	36.6114	187	261.989	45.5791	114
Illumina	Bir_110	250.563	24.7915	182	247.487	35.1534	135	234.388	36.0759	118
Illumina	Bir_111	293.011	28.3909	191	291.559	37.1665	164	274.49	42.1963	130
Illumina	Bir_112	275.239	26.6099	215	274.495	36.4986	131	265.519	39.712	120
Illumina	Bir_113	294.348	28.9024	191	292.463	33.801	176	269.825	42.8604	126
Illumina	Bir_114	301.592	24.5429	219	293.185	36.8717	148	277.671	39.5114	126
Illumina	Bir_115	236.449	24.2503	156	247.351	34.065	145	227.695	37.2948	87
Illumina	Bir_116	262.063	26.7055	181	264.131	32.4509	156	249.917	41.4813	122
Illumina	Bir_117	319.284	39.5595	205	316.873	33.6279	170	301.742	47.6855	132
Illumina	Bir_118	214.146	38.8608	107	209.695	28.6116	108	204.518	32.8715	90
Illumina	Bir_119	276.482	29.6653	171	274.177	35.5086	148	262.602	40.3053	135
Illumina	Bir_120	212.88	23.605	141	217.235	29.8613	111	215.645	33.6165	107
Illumina	Bir_121	251.324	24.1101	186	246.664	28.0195	149	240.728	37.7775	111
Illumina	Bir_122	150.91	16.8521	95	138.919	30.5173	78	139.092	27.0752	51
Illumina	Bir_123	172.174	23.4754	101	164.036	32.6368	91	148.46	33.475	64
Illumina	Bir_124	158.074	20.2942	98	143.894	29.2882	70	137.997	25.3303	60
Illumina	Bir_125	90.9483	9.93185	62	85.2694	20.2993	44	78.0848	17.0891	32
Illumina	Bir_126	171.819	22.2723	111	158.757	30.6994	84	147.907	29.8303	61
Illumina	Bir_127	173.895	18.5699	119	156.362	32.9172	88	147.478	30.5019	60
Illumina	Bir_128	153.132	17.7402	105	150.231	33.4909	82	140.336	28.6045	67
Illumina	Bir_130	179.187	21.2085	125	158.406	31.3785	87	153.133	27.2279	66
Illumina	Bir_132	151.074	16.9993	110	135.903	27.6078	75	130.204	26.6725	61
Illumina	Bir_133	168.881	22.4637	109	151.974	30.4958	85	147.321	27.3485	72
Illumina	Bir_134	166.69	22.5537	108	154.123	28.7648	72	151.656	31.8459	72
Illumina	Bir_135	151.148	18.9159	89	148.845	28.7193	77	136.506	27.2914	43
Illumina	Bir_136	165.364	20.9972	115	157.705	28.9309	86	154.659	26.5257	60
Illumina	Bir_138	109.102	11.6692	72	104.268	20.9976	52	101.873	19.9341	44
Illumina	Bir_139	151.648	17.8957	107	148.909	25.0157	79	145.146	28.9936	43
Illumina	Bir_141	177.91	24.177	114	183.05	35.1682	113	168.342	32.3052	72
Illumina	Bir_142	129.35	15.9969	86	116.849	24.2352	55	111.919	24.9353	48
Illumina	Bir_143	153.305	23.1772	102	146.396	30.2023	83	131.53	26.7093	54
Illumina	Bir_144	77.6264	10.895	51	78.7883	17.6202	38	75.4806	14.6058	28
[truncated: 2,265 more rows]

## Sheet: Table_S4
Table S4. Mutations in rpoA, rpoB, and rpoC carried by rifampicin resistant isolates lacking known rifampicin resistance markers (Discordant Isolates). Column "Discordant Isolates" reports the number of rifampicin resistant isolates lacking known resistance markers, carrying each mutation. Column "RIF R Isolates" reports the total number of rifampicin resistant isolates carrying each mutation. Co…
Gene	Mutation	Discordant RIF R Isolates	RIF R Isolates	RIF S Isolates
rpoA	AG-70A	1	1	0
rpoA	CG-124C	1	6	38
rpoA	CGG-84C	1	1	0
rpoA	TG-74T	1	3	1
rpoA	none	82	976	2981
rpoA	CG-84C	1	12	11
rpoA	G305S	2	2	3
rpoB	A1153V	1	1	0
rpoB	none	82	82	2231
rpoB	G981D	1	1	0
rpoB	M707T	1	1	0
rpoB	I925V	1	2	2
rpoC	A172V	1	29	318
rpoC	E1092D	20	472	184
rpoC	none	47	261	1982
rpoC	G594E	14	57	644
rpoC	P1040T	1	2	0
rpoC	E791Q	1	1	0
rpoC	S1100A	1	3	3
rpoC	T667M	1	1	3

## Sheet: Table_S5
Table S5. Mutations previously reported to putatively compensate for fitness loss from rifampicin resistance confering mutations. The mutations were reported in doi: 10.1038/ng.1038, 10.1038/ng.2878, 10.1101/gr.128678.111, 10.1128/AAC.01541-12, 10.1128/AAC.02358-15, 10.1038/s41426-018-0101-6, 10.1080/22221751.2021.1908096, and 10.1111/mmi.12520. The number of rifampicin resistant and susceptible …
Gene	Mutation	R	S	R_Marker	RRDR	S450L
rpoA	A1213E	0	0	0	0	0
rpoA	A1213V	0	0	0	0	0
rpoA	A999G	0	0	0	0	0
rpoA	D714E	0	0	0	0	0
rpoA	D747A	0	0	0	0	0
rpoA	E1033A	0	0	0	0	0
rpoA	E49G	0	0	0	0	0
rpoA	E591Q	0	0	0	0	0
rpoA	E750A	0	0	0	0	0
rpoA	E750D	0	0	0	0	0
rpoA	E750G	0	0	0	0	0
rpoA	F452L	0	0	0	0	0
rpoA	G31A	4	0	4	4	4
rpoA	G31S	2	0	2	2	2
rpoA	G332R	0	0	0	0	0
rpoA	G332S	0	0	0	0	0
rpoA	G594E	0	0	0	0	0
rpoA	H689R	0	0	0	0	0
rpoA	H748P	0	0	0	0	0
rpoA	I565M	0	0	0	0	0
rpoA	K1256E	0	0	0	0	0
rpoA	K445R	0	0	0	0	0
rpoA	K715T	0	0	0	0	0
rpoA	L507V	0	0	0	0	0
rpoA	L516P	0	0	0	0	0
rpoA	L527V	0	0	0	0	0
rpoA	M143R	0	0	0	0	0
rpoA	N1251S	0	0	0	0	0
rpoA	N416S	0	0	0	0	0
rpoA	P1040R	0	0	0	0	0
rpoA	P1040S	0	0	0	0	0
rpoA	P434R	0	0	0	0	0
rpoA	P434V	0	0	0	0	0
rpoA	P495_V496insA	0	0	0	0	0
rpoA	R1085_L1086del	0	0	0	0	0
rpoA	R182L	8	0	8	8	8
rpoA	R186C	0	0	0	0	0
rpoA	T181A	4	0	4	3	3
rpoA	T181I	1	0	1	1	1
rpoA	T187A	16	0	16	16	16
rpoA	T187P	3	0	3	2	2
rpoA	T812I	0	0	0	0	0
rpoA	T853S	0	0	0	0	0
rpoA	V1252L	0	0	0	0	0
rpoA	V183A	0	0	0	0	0
rpoA	V183G	5	0	5	5	5
rpoA	V483A	0	0	0	0	0
rpoA	V483G	0	0	0	0	0
rpoA	V517A	0	0	0	0	0
rpoA	V517L	0	0	0	0	0
rpoA	W484G	0	0	0	0	0
rpoA	A180V	3	0	3	3	3
rpoB	A180V	0	0	0	0	0
rpoB	A286V	1	0	1	1	1
rpoB	D190G	0	0	0	0	0
rpoB	E24K	0	0	0	0	0
rpoB	E481A	2	0	2	2	0
rpoB	E562A	0	0	0	0	0
rpoB	E761D	159	0	159	159	159
rpoB	F503S	6	0	6	6	6
rpoB	H723Y	1	0	1	1	1
rpoB	H833P	0	0	0	0	0
rpoB	H835P	1	0	1	1	1
rpoB	H835R	7	0	7	7	6
rpoB	I480V	5	0	5	4	4
rpoB	I488V	18	0	18	18	18
rpoB	I491T	0	0	0	0	0
rpoB	I491V	1	0	1	1	1
rpoB	L378R	0	0	0	0	0
rpoB	L731P	4	0	4	4	4
rpoB	M434V	0	1	1	1	0
rpoB	P45L	0	0	0	0	0
rpoB	P45R	2	0	2	2	2
rpoB	P45S	4	0	4	4	3
rpoB	Q409R	0	0	0	0	0
rpoB	R182W	0	0	0	0	0
rpoB	R219C	1	0	1	1	1
rpoB	R552H	1	0	1	1	1
rpoB	R827C	4	0	4	4	4
rpoB	R827L	0	0	0	0	0
rpoB	R871H	0	0	0	0	0
rpoB	S82R	0	0	0	0	0
rpoB	S874Y	1	0	1	1	1
rpoB	T187A	0	0	0	0	0
rpoB	T399A	1	0	1	1	1
rpoB	T400A	8	0	8	8	6
rpoB	V168A	0	0	0	0	0
rpoB	V183G	0	0	0	0	0
rpoB	V496A	7	0	7	7	7
rpoB	V496L	6	0	6	6	6
rpoB	V496M	2	0	2	2	2
rpoB	V534M	0	0	0	0	0
rpoB	V562A	1	0	1	1	1
rpoB	V970M	0	0	0	0	0
rpoB	I1106T	2	0	2	2	0
rpoB	I1106X	20	0	20	20	0
rpoB	K1102T	2	0	2	2	0
rpoC	-1190N	0	0	0	0	0
rpoC	A521D	3	0	3	3	3
rpoC	D485N	21	0	21	21	21
rpoC	D485Y	3	0	3	3	3
rpoC	D545E	0	0	0	0	0
rpoC	D735N	0	0	0	0	0
rpoC	D747A	2	0	2	2	2
rpoC	D897G	0	0	0	0	0
rpoC	D92G	0	0	0	0	0
rpoC	E1033K	1	0	1	1	1
rpoC	E391G	0	0	0	0	0
rpoC	E702K	0	0	0	0	0
rpoC	E750G	0	0	0	0	0
rpoC	F452C	2	0	2	2	2
rpoC	F452L	0	1	0	0	0
rpoC	F452S	4	0	4	4	4
rpoC	F503S	0	0	0	0	0
rpoC	G332C	2	0	2	2	2
rpoC	G332R	8	0	8	8	8
rpoC	G332S	7	0	7	7	7
rpoC	G388A	1	0	1	1	0
rpoC	G433C	2	0	2	2	2
rpoC	G433S	6	0	6	6	6
rpoC	G519D	3	0	3	3	3
rpoC	G519R	1	0	1	1	1
rpoC	H1150P	0	0	0	0	0
rpoC	H525N	3	0	3	3	3
rpoC	H525Q	1	0	1	1	1
rpoC	H674R	0	0	0	0	0
rpoC	H689H	0	0	0	0	0
rpoC	H689K	0	0	0	0	0
rpoC	H689R	0	1	0	0	0
rpoC	H689S	0	0	0	0	0
rpoC	H835R	0	0	0	0	0
rpoC	I1035V	0	0	0	0	0
rpoC	I491T	11	0	11	11	11
rpoC	I491V	28	0	28	28	28
rpoC	I492T	0	0	0	0	0
rpoC	I565M	0	0	0	0	0
rpoC	I885V	5	1	6	6	5
rpoC	K1102T	0	0	0	0	0
rpoC	K445R	14	0	14	14	14
rpoC	L449R	0	0	0	0	0
rpoC	L449V	5	0	5	5	5
rpoC	L507V	0	0	0	0	0
rpoC	L516P	6	0	6	6	6
rpoC	L517P	0	0	0	0	0
rpoC	L527V	15	0	15	15	15
rpoC	L547V	0	0	0	0	0
rpoC	M707V	0	0	0	0	0
rpoC	N416S	4	0	4	4	3
rpoC	N416T	2	0	2	2	2
rpoC	N698K	3	0	3	3	3
rpoC	N769S	0	0	0	0	0
rpoC	N826K	2	0	2	2	0
rpoC	P1040R	5	0	5	5	5
rpoC	P1040S	2	0	2	2	2
rpoC	P1040T	2	0	1	1	1
rpoC	P434A	1	0	1	1	1
rpoC	P434Q	0	0	0	0	0
rpoC	P434R	0	0	0	0	0
rpoC	P45S	0	0	0	0	0
rpoC	P969S	0	0	0	0	0
rpoC	Q1125H	1	0	1	1	1
rpoC	Q409R	0	0	0	0	0
rpoC	Q435H	3	0	3	3	3
rpoC	Q523E	0	0	0	0	0
rpoC	Q523K	2	0	2	2	2
rpoC	R754H	0	0	0	0	0
rpoC	R827C	0	0	0	0	0
rpoC	T1078I	0	0	0	0	0
rpoC	T399I	0	0	0	0	0
rpoC	T52P	0	0	0	0	0
rpoC	T660P	0	0	0	0	0
rpoC	V1252L	4	0	4	4	4
rpoC	V423A	0	0	0	0	0
rpoC	V431M	6	0	6	6	6
rpoC	V483A	15	0	15	15	15
rpoC	V483G	35	1	36	36	35
rpoC	V517L	4	0	4	4	4
rpoC	V570A	0	0	0	0	0
rpoC	W484G	10	0	10	9	8
rpoC	H748P	2	0	2	2	0
rpoC	E750A	2	0	2	2	2
rpoC	E1033A	2	0	2	2	2

## Sheet: Table_S6
Table S6. Lists of novel putative compensatory mutations identified by our method, previously reported compensatory mutations, and previously reported putative mutations that were independantly identified by our method. The column "Previously Reported" lists previously reported putative and confirmed compensatory mutations reported in 10.1038/ng.1038, 10.1128/AAC.01541-12, 10.1128/AAC.02358-15, 1…
novel	Previously Reported	Independantly Corroborrated	Previously reported from PRJEB2138	Corroborated from PRJEB2138
rpoC_R770H	rpoA_A1213E	rpoA_G31S	rpoC_F452S	rpoC_F452S
rpoC_D943G	rpoA_A1213V	rpoA_G31A	rpoC_G332R	rpoC_N416T
rpoC_L402F	rpoA_A999G	rpoA_T181A	rpoC_V483G	rpoC_P1040T
rpoC_S428A	rpoA_D714E	rpoB_E481A	rpoC_D485N	rpoB_V496M
rpoC_S838C	rpoA_D747A	rpoB_E761D	rpoC_I491T	rpoB_V496L
rpoC_F831L	rpoA_E1033A	rpoB_F503S	rpoC_L527V
rpoA_GC-63G	rpoA_E49G	rpoB_H835R	rpoC_D735N
rpoA_CGGG-84C	rpoA_E591Q	rpoB_I488V	rpoC_D747A
rpoA_E184D	rpoA_E750A	rpoB_L731P	rpoC_I885V
rpoB_R827H	rpoA_E750D	rpoB_P45S	rpoA_G31A
rpoB_Y564H	rpoA_E750G	rpoB_R827C	rpoA_G31S
	rpoA_F452L	rpoC_D485Y	rpoA_T187A
	rpoA_G31A	rpoC_D747A	rpoA_T187P
	rpoA_G31S	rpoC_F452C	rpoC_G332S
	rpoA_G332R	rpoC_G332C	rpoC_G332R
	rpoA_G332S	rpoC_G332R	rpoC_G332C
	rpoA_G594E	rpoC_G332S	rpoC_N416T
	rpoA_H689R	rpoC_G433C	rpoC_N416S
	rpoA_H748P	rpoC_K445R	rpoC_V431M
	rpoA_I565M	rpoC_L527V	rpoC_G433S
	rpoA_K1256E	rpoC_N416S	rpoC_G433C
	rpoA_K445R	rpoC_N826K	rpoC_P434R
	rpoA_K715T	rpoC_P1040R	rpoC_P434Q
	rpoA_L507V	rpoC_P1040S	rpoC_K445R
	rpoA_L516P	rpoC_V1252L	rpoC_L449V
	rpoA_L527V	rpoC_V431M	rpoC_V483G
	rpoA_M143R	rpoB_T400A	rpoC_V483A
	rpoA_N1251S	rpoB_I480V	rpoC_W484G
	rpoA_N416S	rpoB_V496A	rpoC_D485Y
	rpoA_P1040R	rpoB_I1106T	rpoC_D485N
	rpoA_P1040S	rpoB_I1106X	rpoC_I491V
	rpoA_P434R	rpoA_A180V	rpoC_I491T
	rpoA_P434V	rpoB_K1102T	rpoC_V517L
	rpoA_P495_V496insA	rpoC_H748P	rpoC_G519D
	rpoA_R1085_L1086del	rpoC_E750A	rpoC_A521D
	rpoA_R182L	rpoC_E1033A	rpoC_L527V
	rpoA_R186C		rpoC_H689R
	rpoA_T181A		rpoC_H689H
	rpoA_T181I		rpoC_H689S
	rpoA_T187A		rpoC_H689K
	rpoA_T187P		rpoC_I885V
	rpoA_T812I		rpoC_P1040T
	rpoA_T853S		rpoC_P1040S
	rpoA_V1252L		rpoC_P1040R
	rpoA_V183A		rpoB_I491V
	rpoA_V183G		rpoB_V496M
	rpoA_V483A		rpoB_V496L
	rpoA_V483G		rpoB_H835R
	rpoA_V517A		rpoB_H835P
	rpoA_V517L
	rpoA_W484G
	rpoB_A180V
	rpoB_A286V
	rpoB_D190G
	rpoB_E24K
	rpoB_E481A
	rpoB_E562A
	rpoB_E761D
	rpoB_F503S
	rpoB_H723Y
	rpoB_H833P
	rpoB_H835P
	rpoB_H835R
	rpoB_I480V
	rpoB_I488V
	rpoB_I491T
	rpoB_I491V
	rpoB_L378R
	rpoB_L731P
	rpoB_M434V
	rpoB_P45L
	rpoB_P45R
	rpoB_P45S
	rpoB_Q409R
	rpoB_R182W
	rpoB_R219C
	rpoB_R552H
	rpoB_R827C
	rpoB_R827L
	rpoB_R871H
	rpoB_S82R
	rpoB_S874Y
	rpoB_T187A
	rpoB_T399A
	rpoB_T400A
	rpoB_V168A
	rpoB_V183G
	rpoB_V496A
	rpoB_V496L
	rpoB_V496M
	rpoB_V534M
	rpoB_V562A
	rpoB_V970M
	rpoC_-1190N
	rpoC_A521D
	rpoC_D485N
	rpoC_D485Y
	rpoC_D545E
	rpoC_D735N
	rpoC_D747A
	rpoC_D897G
	rpoC_D92G
	rpoC_E1033K
	rpoC_E391G
	rpoC_E702K
	rpoC_E750G
	rpoC_F452C
	rpoC_F452L
	rpoC_F452S
	rpoC_F503S
	rpoC_G332C
	rpoC_G332R
	rpoC_G332S
	rpoC_G388A
	rpoC_G433C
	rpoC_G433S
	rpoC_G519D
	rpoC_G519R
	rpoC_H1150P
	rpoC_H525N
	rpoC_H525Q
	rpoC_H674R
	rpoC_H689H
	rpoC_H689K
	rpoC_H689R
	rpoC_H689S
	rpoC_H835R
	rpoC_I1035V
	rpoC_I491T
	rpoC_I491V
	rpoC_I492T
	rpoC_I565M
	rpoC_I885V
	rpoC_K1102T
	rpoC_K445R
	rpoC_L449R
	rpoC_L449V
	rpoC_L507V
	rpoC_L516P
	rpoC_L517P
	rpoC_L527V
	rpoC_L547V
	rpoC_M707V
	rpoC_N416S
	rpoC_N416T
	rpoC_N698K
	rpoC_N769S
	rpoC_N826K
	rpoC_P1040R
	rpoC_P1040S
	rpoC_P1040T
	rpoC_P434A
	rpoC_P434Q
	rpoC_P434R
	rpoC_P45S
	rpoC_P969S
	rpoC_Q1125H
	rpoC_Q409R
	rpoC_Q435H
	rpoC_Q523E
	rpoC_Q523K
	rpoC_R754H
	rpoC_R827C
	rpoC_T1078I
	rpoC_T399I
	rpoC_T52P
	rpoC_T660P
	rpoC_V1252L
	rpoC_V423A
	rpoC_V431M
	rpoC_V483A
	rpoC_V483G
	rpoC_V517L
	rpoC_V570A
	rpoC_W484G
	rpoB_I1106T
	rpoB_I1106X
	rpoA_A180V
	rpoB_K1102T
	rpoC_H748P
	rpoC_E750A
	rpoC_E1033A

## Sheet: Table_S7
Table S7. The number of isolates that carry or do not carry the common rifampicin resistance marker rpoB:S450L, and that do or do not carry any high-probability compensatory mutations (HCMs), previously reported putative compensatory mutatons, or novel putative compensatory mutations. HCMs were reported in doi: 10.1038/ng.1038. Previously reported putative compensatory mutations were reported in …
Column1	Carries rpoB:S450L	No rpoB:S450L
Carries HCM or Putative Compensatory Mutation	628	44
No HCM or Putative Compensatory Mutation	174	225

## Sheet: Table_S8
Table S8. The number of isolates that do or do not carry the putative compensatory mutation rpoB:I1106T, and that do or do not carry the RRDR mutations rpoB:D435G or rpoB:L452P. For these counts the frameshifts rpoB:I1106X, rpoB:D435X, and rpoB:L452X are assumed to be rpoB:I1106T, rpoB:D435G, and rpoB:L452P, respectively.
Column1	Carries rpoB:I1106T	No rpoB:I1106T
Carries rpoB:D435G or rpoB:L452P	22	33
No rpoB:D435G and no rpoB:L452P	0	4254
